# Supplementary material for: Maternal Type-I interferon signaling adversely affects the microglia and the behavior of the offspring accompanied by increased sensitivity to stress
Source: Mol Psychiatry. 2019 Nov 26;25(5):1050–67. doi: 10.1038/s41380-019-0604-0 (PMC7192855; doi:10.1038/s41380-019-0604-0)
Supplement: Supplementary file 4 — Supplementary Table 1 [file 41380_2019_604_MOESM4_ESM.xlsx]

## Sheet: Supp. Table S1
Supplementary Table 1. RNA-seq expression data for genes from Figure 1b. Mean of replicates is shown.
Gene	NB PBS	NB Poly(I:C)
Ccr5	93.2525	1272.12
Nfe2l2	59.821	644.027
Tifab	120.613	694.839
Ccr1	28.073	313.372
BC037034	207.875	991.119
P2ry13	536.395	2563.62
Kcnk13	72.4325	417.828
C3ar1	309.012	1465.59
P2ry6	538.274	2419.18
Gpr84	160.051	727.836
Nrros	511.091	2206.04
Hyal2	39.697	283.635
Efcab4a	65.0015	289.629
Tti1	70.8135	295.63
Lyl1	574.652	2230.51
Cxcr2	94.062	362.292
Zfp444	64.8235	247.224
Myc	183.381	679.926
Tnfaip8l2	497.67	1837.52
Ets1	65.0015	249.791
Pik3cd	246.066	888.115
Fam105a	1086.24	3942.87
Gpr34	368.007	1307.95
Snhg11	23.9605	224.483
Mavs	43.275	220.864
Dscr3	76.4475	262.557
Tia1	359.443	1210.46
Rai1	109.799	372.569
Tha1	38.9845	218.416
Msantd2	44.0845	220.659
Ncf1	845.926	2846.04
Frmd4b	177.131	573.273
Pla2g15	1012.44	3283.17
Hk2	209.316	675.361
Amz1	117.488	379.23
Glb1l	70.2795	230.775
Zdhhc17	67.0575	222.119
Bid	140.737	454.663
Pik3r5	102.108	325.402
Endov	43.275	204.061
Arfgap1	109.62	352.773
Maml2	68.4015	218.9
Adora3	244.366	768.419
Pigc	36.7505	202.17
Fbxo18	136.269	414.189
Tlr1	119.9	369.212
Pck2	64.8235	202.202
Fli1	158.254	477.529
Smad5	94.24	290.819
Ncoa5	61.4235	209.986
Zeb2	191.346	584.203
Fam64a	132.594	397.192
Degs2	1385.57	4171.01
Evl	1377.53	4143.32
1700021K19Rik	66.5235	204.26
Fcgr1	438.206	1342.92
Dguok	57.3115	193.271
Fam192a	93.5275	273.256
Snrk	106.221	313.578
Hist1h2ac	24.9485	189.152
Ttf1	51.6775	190.609
Maf	931.342	2687.69
Tor4a	168.454	490.426
Insig2	62.055	206.384
Klf3	258.225	745.53
Psd4	146.192	415.754
Hist3h2a	127.947	367.833
Slc25a45	418.438	1192.66
Il16	297.21	843.363
Tvp23b	97.996	281.009
Lpar6	52.487	181.799
Pigv	46.853	180.765
Abcf3	68.9355	194.449
Lrrc45	155.841	435.854
Taok2	76.6255	215.892
C130050O18Rik	17.9705	180.097
C5ar2	25.8385	179.033
B3galt4	53.7335	186.187
Ubald1	443.305	1240.49
Crebzf	85.206	231.143
Pid1	66.345	189.677
Sirt7	493.202	1341.8
Sugp2	82.2595	224.018
Apbb3	51.321	174.316
Mgat2	190.893	510.816
Rnf144b	36.7505	172.411
BC017158	133.403	359.233
9430015G10Rik	100.052	267.93
Dcp2	127.234	337.45
Irf2bp1	53.5555	170.568
Mtif2	54.543	167.884
1600014C10Rik	156.019	404.969
Apobr	127.412	332.902
Phf20	73.0475	190.333
Rab27a	231.577	604.813
Gtpbp2	191.605	491.49
Zbtb4	107.921	281.497
Mrps6	65.0015	174.054
Slc39a9	50.431	165.945
Abhd6	108.454	277.205
Il10rb	545.316	1381.74
Lima1	100.23	256.724
Rbm47	87.7155	219.187
Dvl2	60.711	161.538
Raph1	56.599	161.945
Arid4a	98.8865	245.624
Mlxipl	419.959	1050.01
Lrrc14	43.809	160.939
Fadd	116.857	284.481
Ppp1r13b	58.655	159.234
Ticam2	39.163	158.938
Gorasp1	127.769	317.16
Pde8b	82.2595	204.02
Lcp2	626.96	1546.3
Ing4	607.193	1507.66
Uba7	97.818	241.708
BC003965	163.353	402.065
Sfi1	72.6915	178.721
Impa1	113.554	278.665
Dnaja3	35.941	155.943
Atxn2	151.73	368.238
Pknox1	175.788	424.415
Pqlc2	446.705	1085.11
Mthfr	185.534	448.636
Nrp1	473.871	1140.01
Tmem129	35.2285	154.744
Hpgd	465.841	1121.21
Mettl21a	58.121	166.927
Gpr183	294.62	702.218
Slfn8	68.4015	167.562
Haghl	236.321	564.183
Slc25a17	205.463	485.997
Gab1	70.6355	168.431
Abcd2	306.584	717.173
Cyth1	101.93	240.683
Rtn4rl1	407.721	964.101
Hpgds	1690.46	3929.3
Pum2	321.429	748.636
D6Wsu163e	106.043	247.776
Ctnnd1	152.895	359.011
Camsap1	123.656	287.681
Trmt61a	54.721	148.748
Fgd2	2661.77	6175.31
Gna15	579.654	1344.07
Cep350	66.8795	156.171
Apbb1ip	1059.68	2426.41
Ezh2	45.331	148.688
Cdk20	115.254	264.98
Ptpre	321.883	747.967
Abi3	1382.21	3177.69
Cops7a	332.972	765.002
Stx18	68.5795	158.394
Pdcl	66.8795	154.469
Ogt	127.59	292.971
Slco2b1	2006.8	4552.67
Rbm12	55.8865	161.986
Pgam5	132.869	301.252
Tpcn2	169.166	384.383
Ncoa4	218.253	491.602
Pmepa1	533.158	1198.45
Icos	137.515	309.294
Zfp120	97.818	219.616
Tesk2	65.633	170.299
Bfar	200.461	448.777
Spsb1	127.769	286.562
Orai1	591.376	1316.47
Klhl22	107.564	237.234
Ifnar2	143.149	318.751
Hps4	780.827	1731.66
Pagr1a	160.764	358.136
Slc30a9	198.405	436.64
Jagn1	190.536	417.514
Tmem80	41.575	140.733
Zfp710	728	1594.08
Ddx17	985.481	2145.25
Plcl2	214.853	466.156
Irf9	354.165	764.771
5430435G22Rik	78.5035	169.54
Pik3r6	177.034	382.185
Cd33	704.736	1511.99
Selo	92.184	197.776
Taf15	100.23	214.455
Pigo	82.794	176.417
Pim2	62.9455	137.788
Fam118b	41.219	136.682
Arhgap39	277.264	587.673
Glcci1	86.55	183.123
Zfp467	148.427	311.447
Cyth4	2801.94	5870.17
Chic2	140.284	291.516
Uspl1	88.0715	185.095
Brd3	214.853	449.682
Uckl1	159.598	332.733
Map3k1	32.4605	134.442
Tmem175	219.774	458.68
Chst14	115.966	242.318
Il1rl1	51.4995	133.38
Ankle1	67.4135	149.887
Vwa5a	245.791	511.537
Cdk10	305.159	625.376
Rbm4	70.2795	145.996
Plcb2	347.187	712.03
Rab24	509.731	1043.63
Tmem165	340.032	694.37
Hsd3b7	289.423	588.939
Abca1	760.186	1556.23
Nlrx1	88.606	179.737
Dgkq	140.737	285.095
Hexim1	217.719	442.773
Ankrd27	58.121	140.437
Foxred1	234.442	470.129
Rgs3	117.666	236.427
Pgpep1	112.032	225.121
Yeats2	111.32	222.114
Cx3cr1	12554.5	25128.4
Psrc1	53.021	128.489
Krba1	61.0675	129.972
Rgl2	2174.76	4329.75
Ttc17	92.184	183.821
Tnfrsf1a	1380.25	2743.75
Nuf2	97.64	192.416
Tmem115	148.783	294.588
Pip5k1a	70.6355	139.656
Cstf3	56.955	126.868
Orai3	219.952	434.378
Lrrc8d	140.915	276.554
Slc13a3	86.1935	169.753
Por	265.996	518.728
Zc3h8	86.1935	168.725
Trappc13	35.585	124.549
Elp3	141.983	274.748
Pfkfb4	269.039	522.771
Gpcpd1	118.201	228.961
Setdb1	365.158	708.212
Setd5	178.022	343.535
Dbnl	761.059	1463.53
Zfp691	133.581	257.721
Wrb	106.399	204.046
Rab32	630.62	1214.1
Snx6	1074.01	2064.34
Phf23	375.536	719.843
Ash1l	158.886	304.443
Smpd5	373.382	717.702
Myadml2	53.021	122.493
Numa1	202.695	385.783
Acbd4	50.965	122.258
Caml	291.656	552.706
Taz	333.151	634.694
Snx24	290.863	547.12
Chek2	183.656	345.532
Stat6	271.63	512.922
Tomm40l	109.442	205.309
Gtf2i	770.806	1441.64
Pomgnt1	154.595	290.339
Zfp513	556.957	1038.78
Thtpa	115.611	216.365
Ppp3cb	173.1	322.291
Amdhd2	249.013	464.163
Fam203a	70.8135	131.633
Glt8d1	174.622	326.21
Ulk3	70.6355	131.324
Leng1	219.774	410.143
Mta1	294.879	547.187
Dhrs3	1058.63	1962.33
Pld2	206.095	381.659
Cant1	348.887	645.038
Ogdh	288.354	532.075
Fam45a	82.4375	151.474
Evi5	70.6355	130.11
Tmem55b	1668.44	3058.64
Narfl	493.024	902.4
Arfrp1	189.014	346.185
Galnt7	80.3815	147.024
Fbxl20	255.359	465.841
Cpt1a	272.618	495.569
Nde1	284.242	513.865
Morc3	420.413	762.93
Sirpa	3418.54	6196.06
Ccdc90b	168.81	305.058
Tnrc18	164.875	296.702
B430306N03Rik	29.5945	114.692
Cyb561a3	554.172	997.904
Csnk2a1	109.799	195.671
H2-T23	159.419	284.389
Engase	141.805	252.211
Hs2st1	119.367	212.545
Tada1	80.5595	142.864
Elmo2	513.131	908.976
Sptlc2	536.202	950.074
Arhgef39	172.922	306.742
Acss1	426.403	754.949
Pomt1	283.611	499.62
Arhgap30	466.553	823.633
Uap1l1	186.602	328.242
Rp2h	216.909	379.036
Zcchc24	161.654	283.286
Susd3	417.904	729.775
Hist2h2ac	72.6915	127.199
Tln2	192.592	336.556
Lrch4	681.584	1190.74
Tspan14	608.812	1063.76
Mtg1	58.299	118.024
Hook3	127.59	222.263
Ccdc53	112.032	194.831
Tprkb	125.357	217.565
Adcy7	792.467	1375
Dck	62.411	117.341
Slc2a8	480.493	828.351
Pla2g4a	151.017	261.089
Hook2	113.733	196.292
Hnrnpa2b1	1286.9	2221.13
Rnf130	1234.41	2130.79
Pnp	1327.13	2280.37
Irgm1	266.45	458.005
Golph3l	43.275	110.159
AF251705	899.935	1544.97
Brat1	62.055	121.776
Stx17	113.911	195.292
Tmc8	64.6455	112.857
Nfxl1	272.796	467.181
Lpgat1	156.651	266.834
Mepce	235.155	401.513
Rraga	162.463	275.622
Preb	766.985	1300.65
Ift52	143.505	243.104
Stard8	400.209	678.746
Zeb2os	822.774	1393.61
Slc26a6	21.7265	108.201
Dab2	538.711	908.334
Ppcs	131.881	222.41
Dnase2a	1658.95	2796.02
Kdm3b	96.474	161.752
Bcl7a	53.7335	112.326
1600012H06Rik	343.61	575.858
Nudcd3	149.673	250.76
Dpm2	688.822	1148.65
4933434E20Rik	265.818	442.24
Ccdc47	314.371	522.854
Tmem119	4389.76	7298.53
Nacc2	260.994	433.587
Mllt10	151.017	250.395
Pnpla7	674.704	1116.88
Tceanc2	181.146	299.642
Krcc1	315.715	521.81
Alg8	164.697	271.926
Coro7	385.281	634.256
Mpi	370.257	609.725
Fam175a	49.443	105.378
Zmat5	60.8895	105.131
Tsen2	47.031	104.757
Ppfia4	1869.16	3056.3
Hdgfrp3	1277.15	2083.59
Ttc14	230.411	373.959
Lgals8	222.009	360.893
Arap1	834.933	1358.16
Naip5	256.169	415.122
Pex6	107.564	174.258
Flot1	645.466	1045.8
Tm6sf1	946.156	1528.09
Pank2	216.197	347.966
Mtf1	307.312	493.122
Ring1	178.377	287.241
Ctdnep1	577.599	929.371
Gpatch2	35.763	102.281
Ehd4	1487.1	2369.42
Osm	42.7405	101.737
Trappc5	64.8235	102.889
Glt25d1	1253.11	1987.77
Ppil2	260.006	410.818
Carm1	284.063	449.712
Extl3	516.353	818.49
Clk2	513.843	807.079
Yipf2	284.063	447.235
Stk10	261.171	409.543
Cttnbp2nl	751.427	1172.56
Pisd	817.319	1278.99
Hgs	284.776	445.682
Acp2	1214.92	1889.84
Map2k1	435.34	674.91
Stim2	56.421	102.392
Chd9	57.1335	99.3843
Icmt	118.023	181.778
Zcchc17	171.4	263.538
Kifap3	60.533	101.268
Ndn	34.7755	100.067
Ier5l	68.7575	105.786
Slc38a9	795.139	1223.22
Zfp317	42.919	98.1703
Ric8	422.113	647.955
Abcg1	2950.95	4534.17
Chmp1b	213.963	327.255
Nsf	237.211	362.743
Abcc3	330.739	503.525
Pou2f2	3574.47	5436.33
Plekha2	237.567	362.557
Ensa	194.292	294.771
Rgl3	54.365	99.7427
Ephx1	50.609	96.8457
D4Wsu53e	1787.63	2691.99
Timm10b	392.518	592.838
Trim24	121.957	183.476
Keap1	229.164	344.359
Faf2	303.734	456.407
Umps	60.533	98.915
Srp9	718.692	479.143
Notch1	250.357	164.663
Exoc1	381.962	251.003
Pkm	8309.68	5468.75
Hnrnpc	1264.82	831.064
Mapkapk2	1976.89	1291.08
Plaa	158.529	103.074
Kif4	112.21	72.598
Gapdh	1371.77	881.848
1600002H07Rik	113.911	73.1907
Tab3	100.409	34.8157
Pgs1	1015.27	645.192
Ypel2	103.986	57.9117
Pfdn4	101.752	51.42
Slc12a4	147.439	93.1063
Rbm17	319.471	201.044
Zc3h12a	229.699	144.016
Erbb2ip	1120.6	702.263
Tsn	1178.43	735.34
Cdca7	172.922	108.476
Ubl4	243.913	152.487
Dnajc19	113.733	70.887
Sub1	737.018	459.42
Tmem68	344.419	213.579
Pgk1	1070.61	664.141
Senp1	176.322	108.587
Hic2	251.248	155.013
Rbbp6	474.244	292.173
Rbx1	478.534	293.779
Slco4a1	110.155	59.733
Snapc5	221.297	134.937
Slc38a2	1139.02	695.072
Kat7	462.798	282.054
Git1	742.036	450.123
Mbip	261.706	159.123
Cd302	651.731	395.431
Dusp2	610.237	369.543
1200014J11Rik	390.818	235.986
Gsto1	1345.47	813.108
2810417H13Rik	579.832	346.951
Maff	107.564	10.762
Rprd1b	108.099	44.9567
1110007C09Rik	415.767	246.214
Bnip1	688.822	406.919
Ccz1	749.986	443.907
Etf1	1105.24	650.608
Aldoa	4866.4	2860.22
Pdia3	4067.41	2390.33
Ptbp3	834.577	491.152
Skp2	111.855	63.2717
Trp53inp2	239.267	139.746
Fam160b1	605.574	348.214
Casp3	800.32	462.814
Gtpbp1	1206.7	695.453
Pcgf2	341.909	196.74
Tomm34	596.735	343.815
Senp6	481.481	277.278
Med4	335.741	192.823
Crtc2	940.085	537.831
Cul3	479.424	271.132
Matr3	453.23	256.654
Dennd1b	119.189	65.6997
Wee1	145.205	82.0073
Scaf8	360.512	200.142
Icosl	428.459	237.419
Rbm39	2907.79	1604.37
Snrpa1	297.647	163.656
Herpud1	1423.13	777.157
Tanc2	1212.52	665.119
Phrf1	321.349	176.389
Cacul1	449.118	244.416
Baz2a	370.257	200.976
Ube2j2	808.997	439.188
Fgfr1op	450.007	243.586
Fam98b	123.478	55.5923
Pafah1b2	881.058	475.109
Haus7	359.977	193.284
Ubxn2a	226.752	121.763
Whsc1	465.307	249.175
Eif4e3	125.891	60.829
Trappc10	470.131	251.788
Nfkbiz	274.673	147.163
Pop4	609.346	325.973
Elf4	847.108	446.186
Cdc42bpa	123.123	57.8703
Vamp2	1035.46	544.875
Dcp1a	245.079	129.469
Clspn	125.713	54.6413
Shmt1	125.001	46.356
Mrpl13	315.002	162.793
Slc35b3	276.908	142.741
Dna2	631.607	325.677
Smim3	465.307	238.315
Zcchc11	433.834	220.898
Rsl1d1	795.139	406.861
Oasl1	130.812	48.109
Vps39	639.928	325.256
Eno1	1712.12	867.708
Gmnn	248.657	125.812
Rbm34	127.056	60.0633
Frs2	259.569	129.737
Tipin	128.303	50.1293
Topbp1	1009.46	507.354
AK010878	153.43	76.8193
Mios	219.143	107.077
Tmem183a	659.502	325.814
Krr1	434.806	213.144
Fbxo7	397.796	194.884
Vps37c	132.059	41.9677
Zfp91	419.07	203.997
Kctd18	237.033	115.63
Zc3hav1	368.024	178.087
Kctd20	134.746	62.54
Pear1	134.924	36.4787
Rpa2	551.129	265.282
Lpin2	1217.15	587.554
Riok1	356.48	171.377
Pold3	357.743	171.176
Ncapg2	142.615	62.1943
Rasgef1b	253.303	121.06
Fbxo33	495.614	234.992
Ddi2	343.885	162.69
Nktr	1271.79	603.082
Rictor	307.668	145.928
Rybp	157.72	73.9847
Rnf145	1179.9	552.34
Rnf6	155.13	72.3973
Hus1	138.858	57.8703
Npat	155.486	66.6867
Ldha	4537.54	2119.67
Prdm2	386.981	179.693
Cep63	356.221	165.967
Plekhg5	1160.94	535.754
Tbc1d10a	1004.99	464.238
Kbtbd2	386.35	179.02
Cdc6	140.284	44.9073
Zfand2a	290.863	132.958
Rsc1a1	299.622	137.29
Gtf2h1	678.541	310.452
Wdr3	398.509	182.729
Mcm6	831.161	376.272
Foxj3	321.171	145.313
Nasp	310.356	138.532
Zfp292	162.82	72.2737
Nmd3	150.208	55.7313
Ung	234.976	103.557
Mdm2	577.42	251.319
Pcf11	338.785	145.962
Mgea5	1755.7	743.325
Dusp16	217.265	90.3207
Mcm5	1402.43	582.042
Tnf	388.665	159.648
Relb	309.805	125.985
Taf8	638.925	259.839
5730455P16Rik	356.043	141.926
E2f2	226.655	88.6223
Qk	1622.3	634.622
Dnajb6	208.96	80.8343
Inip	510.816	198.092
Shb	192.414	73.688
Zfp955b	187.946	71.0107
Fyttd1	268.149	102.639
Gnl3	182.036	46.5417
Pgam1	1385.69	519.707
Zfp472	170.688	52.013
Slc20a1	582.974	220.384
Gla	255.991	95.3203
Impad1	198.405	73.9353
Traf6	188.934	60.808
Nhlrc2	209.753	75.482
Luzp1	314.371	115.947
Tubb6	396.274	143.182
Cry2	194.017	65.1893
Uhrf1	286.201	101.536
Tpi1	3393.21	1196.98
BC005537	185.534	44.805
Kctd6	565.521	191.47
Atad5	193.758	49.116
Psd	242.488	72.73
Zbtb43	263.94	83.6287
Cdt1	1093.66	344.07
Zfp367	218.156	61.4497
Lpar2	227.012	38.169
Wdhd1	409.242	107.159
Arid3b	880.766	220.164
Dtl	262.159	56.1873
Gadd45b	317.673	67.1837
Btg3	439.355	95.5267
Bcl3	385.46	75.1297
Cxcl10	777.168	87.871
Tmem140	134.391	577.595
3110062M04Rik	143.781	581.347
Igf2	547.907	1046.29
Nnat	109.879	388.552
Dennd4b	117.488	433.715
Gpr160	206.806	676.576
Slc35b4	103.355	306.556
Slc1a3	104.974	345.323
Mmgt2	79.216	239.611
Snx32	180.514	516.726
Rinl	92.9935	260.85
Mest	233.422	466.4
Dnajc11	95.1305	269.493
Papola	99.777	263.854
Tnfaip8	294.894	790.767
Thap3	146.808	400.416
Trim56	37.463	179.432
Gpr35	40.8625	176.418
Slx1b	120.257	323.433
Irf2	59.3675	180.027
Marf1	44.975	171.441
Cept1	116.776	300.529
Slfn2	298.65	744.636
Cpsf2	86.55	227.483
Slc46a3	420.753	1060.13
Gm13889	108.632	286.223
Asxl2	183.024	482.686
Sall1	534.777	1399.69
Fam219b	162.998	423.78
B4galt5	80.0255	202.686
Cops7b	60.355	175.344
Cpne1	73.226	191.003
Cep68	74.7475	194.111
Tlr13	415.426	1008.07
Hmg20a	82.972	205.138
Asb10	102.287	254.973
Tcta	71.348	189.294
Sh2d3c	170.154	425.891
Itsn2	91.5525	214.945
Sult1a1	114.089	305.297
Mut	71.1695	179.41
Zfp609	95.0495	225.384
Cd300lf	161.848	382.38
N4bp2l1	19.4925	158.973
Angptl4	73.404	188.594
2310003H01Rik	93.4305	222.942
D14Abb1e	67.948	188.772
Rhot2	74.3915	182.255
Inpp4a	123.834	306.642
Rhoh	249.92	577.948
Ankrd54	52.843	156.496
Slc16a10	110.786	258.522
Nrp2	176.144	426.101
Telo2	87.9745	210.648
Rhoq	155.032	352.603
Bco2	72.6915	173.164
Fbxw9	79.6695	185.744
Rtp4	201.351	466.861
Ankrd12	60.177	164.989
Wdr41	130.359	296.5
Lrrc61	121.147	266.511
Arel1	77.694	184.973
Clcn7	294.425	664.157
Nfya	108.374	234.602
Klf2	340.469	762.009
Lenep	65.989	166.024
Tal1	133.403	306.242
Ctr9	83.7815	185.372
Trmt1l	45.509	145.052
Rcan1	53.5555	149.299
Adck4	113.829	235.59
Trim12a	130.457	288.332
Eif4ebp3	126.247	281.207
C030006K11Rik	144.137	315.499
Slc37a2	611.111	1337.57
H6pd	72.6915	164.714
Tcp11l2	70.2795	165.398
Oma1	91.3745	197.112
Stat5b	45.153	143.018
Trim14	178.459	384.905
Zranb2	126.781	273.404
Fam120b	23.2485	145.27
Tmem185b	123.932	258.689
Tyw1	45.509	141.079
Sec14l1	368.007	795.533
Hps5	108.73	228.293
Sphk2	287.998	640.626
Trim32	54.0085	153.723
Rabggta	79.572	177.844
Eya3	124.094	245.718
Btbd6	75.104	165.837
Zdhhc24	56.599	139.596
Ccl2	155.761	343.967
Clec4a1	454.184	921.144
Mlst8	56.421	145.909
Tinf2	75.104	160.802
S1pr1	272.618	584.928
Spg20	80.3815	172.816
Dhx57	106.577	227.558
Tlr4	62.233	151.916
Plekho2	152.636	306.414
Als2	60.711	139.258
Tada3	104.52	225.965
Snx1	395.27	808.758
Oasl2	33.885	143.906
Pced1a	85.028	180.298
Cenpo	115.513	232.758
Zdhhc8	196.802	409.045
Rfng	223.709	475.1
Mllt11	99.1615	205.44
Rab5b	47.209	135.54
Rpp14	93.5275	193.789
Nsun4	53.021	135.996
Pla2g7	85.206	176.135
Tmem186	61.6015	148.977
Banp	184.643	375.379
Asb2	286.654	603.635
Ovca2	162.107	336.454
A130010J15Rik	110.608	222.402
Fbxw4	434.352	897.271
Samsn1	95.94	200.222
Sema4a	165.669	326.628
Nlrp3	114.364	227.101
Sfxn3	87.5375	177.611
Arhgap4	639.994	1313.41
Nol12	101.752	212.516
Fkrp	63.577	157.2
Zfp523	81.8065	172.982
Prpf38b	445.636	916.229
Nlk	51.321	132.42
Slc25a26	54.899	141.745
Adamts10	169.441	341.296
Abcc10	49.087	131.26
Pdhx	82.0815	168.508
Creb1	155.663	317.657
Rnasel	291.576	594.316
Cul4a	139.571	286.609
Fam111a	64.289	141.463
Knstrn	136.447	274.651
BC017643	282.461	563.549
Stat1	92.718	191.086
Mto1	80.5595	164.72
Fbxl5	94.9525	188.661
Setx	62.136	153.425
Crk	92.006	188.797
Xndr	42.5625	129.731
Dlat	75.9135	158.683
Zfp839	122.41	240.271
Paox	130.003	261.269
2410016O06Rik	61.877	149.299
Tfeb	145.74	291.865
1810011H11Rik	252.753	479.476
Dcun1d2	47.9215	130.028
Naip6	73.582	157.88
Zbtb7b	247.589	487.633
Rnmt	118.476	231.077
Ciao1	113.198	225.908
Rnf111	86.1935	176.981
Pcsk7	196.073	381.432
Pcmtd2	57.4895	135.816
B4galt4	164.519	332.761
Hemk1	57.3115	130.476
Larp4b	162.722	312.114
Parp9	125.179	249.955
Zfp787	155.405	299.157
Tmem70	139.668	265.29
Anks1	145.999	268.06
Cnnm4	99.696	202.179
Klhl18	154.417	304.386
Nop2	83.7815	162.916
Rtn1	146.192	284.687
Scoc	382.95	758.515
Hdac2	140.639	269.773
Rbm5	748.221	1449.17
Ints4	68.9355	135.663
Slc16a13	80.916	157.801
Pef1	162.917	305.857
Zfp653	122.232	230.026
Gga3	263.422	490.248
Tysnd1	119.269	223.016
Ppp1r9a	461.907	904.904
Ric8b	73.404	152.275
Alkbh6	112.21	220.598
Mpp5	80.738	157.801
Usp8	273.249	531.33
Vipas39	108.632	210.535
Rnf41	52.309	128.826
Zfp90	229.164	446.829
Usp40	45.153	128.012
2310033P09Rik	53.3775	125.136
Nudt16	167.563	321.391
Etv6	349.68	670.587
Pick1	86.469	176.569
Smad1	46.853	125.163
Uso1	170.056	327.032
Rusc1	130.278	245.952
Chst12	115.335	228.302
Slc25a38	225.505	424.583
Jup	208.41	388.921
Pld1	162.642	319.004
Zfand5	187.768	364.137
Pdlim2	70.9915	137.651
Tnfrsf11a	245.355	467.633
Sh3bp5l	41.041	132.709
Sec23ip	95.5835	182.095
Copg2	358.779	613.617
Oas2	68.7575	136.733
Col15a1	86.0155	171.497
Rin2	592.639	1122.32
Fbxo34	57.5865	142.21
Pts	426.5	819.986
Gnpda1	205.107	395.106
Zfp617	77.435	153.936
Tmem161a	149.042	275.014
Sema4d	152.717	297.958
Cdpf1	94.418	181.102
Trim30a	187.946	360.89
Trp53	110.155	212.823
Naip2	136.447	258.207
Traf2	119.642	209.854
Abcd1	162.463	313.489
Tecpr2	37.641	127.841
Psmd12	71.348	141.23
Sapcd2	51.6775	124.681
Gbp7	669.183	1247.4
Tmem144	137.159	260.303
Rreb1	314.452	586.707
Pex11b	248.123	466.01
Pwwp2a	172.113	318.84
Tbccd1	63.4795	135.079
Mras	43.809	130.715
Lrch1	174.524	324.496
Ggnbp1	93.3495	171.528
Arrb2	2458.45	4604.24
Kansl1l	69.1135	133.491
B3galnt1	387.872	737.033
Rab2b	51.9525	129.986
Dnajb9	140.106	264.03
Abca9	220.05	402.771
Recql5	141.627	272.503
Trim39	74.2135	137.952
Cntrob	67.0575	132.121
Toe1	83.247	155.448
Rwdd4a	44.797	122.008
Tmem100	247.329	430.478
B4galnt1	737.925	1375.01
Snx20	257.238	480.039
Enpp1	76.6255	143.024
Abl1	238.101	446.149
Stoml1	110.333	210.995
Hba-a2	64.467	126.944
Slc35a5	57.943	132.177
Rab3gap1	220.584	404.984
Ganc	72.06	149.665
Tep1	97.0085	175.018
Dot1l	63.1235	126.225
Entpd6	79.216	142.63
S1pr2	41.397	118.107
Akirin2	342.897	635.102
Gal3st4	567.302	1026.45
Doc2a	316.605	582.168
Snx27	234.442	433.51
Kti12	109.086	196.382
Kcnip3	64.8235	122.75
Pip4k2b	209.753	378.757
Men1	29.5945	118.184
Parp6	83.8625	157.963
Rpe	92.54	169.397
Dph1	226.04	406.72
Slc30a7	176.144	325.772
Il15	81.272	145.202
Numb	223.158	388.935
Cradd	62.9455	118.472
Tmcc1	80.3815	149.271
Oxsr1	78.1475	141.9
Soat1	104.343	190.674
Arhgef18	39.875	122.342
Hba-a1	70.4575	133.905
Csf3r	615.498	1114.78
Mtr	61.0675	117.81
Ino80e	332.163	603.815
Rab21	91.4715	170.943
Nfatc2	101.299	176.142
Decr2	56.955	117.032
Adck5	56.599	117.508
Havcr2	708.783	1271.81
Tbc1d10b	209.138	376.169
Lzic	54.187	122.32
Gm3488	19.6705	115.872
Epb4.1l3	83.9595	152.73
Gpc2	71.801	137.975
Gsdmd	473.791	858.837
Mettl8	39.519	119.046
Slc12a6	296.675	528.808
Dpysl2	141.174	244.168
Dusp3	374.288	667.338
Parn	106.221	191.035
Exog	75.9945	148.3
Cnot10	151.374	271.951
Ssh3	131.622	232.015
Magi1	51.321	117.223
Meaf6	98.8865	177.2
Cog4	170.072	288.22
Spryd3	93.3495	163.71
Rnft1	142.971	255.804
Cebpg	260.103	463.333
Sppl2b	248.738	441.167
Tbc1d24	80.835	153.515
Htra2	487.567	871.848
Tk2	306.956	549.169
Tbc1d2b	139.393	250.714
Rasgrp3	522.538	916.664
Pdcl3	519.833	924.189
Slc45a4	213.881	371.542
Lrp6	111.32	196.245
Cables1	153.171	267.195
Zfp414	98.174	178.965
Pias3	151.649	268.219
Zc3h10	127.332	214.557
Reep4	330.026	579.566
Csf1	364.446	645.634
Herpud2	126.879	222.389
Nup188	64.111	137.245
Rhob	1051.68	1853.95
Tfe3	568.645	992.639
Rbbp5	108.552	186.207
Neurl1a	299.087	528.653
Trpm2	162.285	289.587
Lztr1	183.737	319.316
Fam110a	322.498	565.159
Zbtb45	166.495	281.207
Uros	73.938	142.161
Rdm1	122.669	212.205
Fblim1	144.671	253.998
Zcchc7	193.046	341.002
Pdf	149.042	253.963
Rasa3	203.763	355.405
Tmem260	96.6525	170.105
Gm4980	489.543	850.296
Plin2	715.372	1255.62
Zscan26	245.889	429.156
Tpgs1	170.056	294.168
Mid1ip1	432.928	765.468
Opa1	105.33	182.661
Ano8	119.9	210.466
Ninl	144.218	248.864
Rps6kb1	202.97	351.574
Cdkn1c	171.821	256.779
Btk	236.935	410.153
Thap11	205.738	368.651
Gnpat	379.275	654.014
Rap2b	133.759	233.598
Mettl7a1	153.073	266.89
Uchl1	28.785	118.559
Mtor	130.003	225.898
Peo1	54.543	112.058
Dvl1	260.265	434.401
Mark2	328.683	569.604
Golgb1	166.041	286.151
Stk16	258.662	443.197
Lrrc3	105.864	185.198
Nfam1	892.407	1542.33
Rps6ka1	1384.89	2416.91
Hmgxb4	29.2385	113.375
Ccdc41	101.12	172.957
Arid5a	208.07	351.994
Msr1	71.1695	132.838
Sec62	653.884	1117.7
Hebp1	356.561	602.095
Rpusd4	113.911	197.918
C1galt1c1	81.094	141.644
Gtpbp3	59.7235	122.15
Slc25a22	183.737	313.524
Rfx1	83.6035	141.166
Mthfsd	133.403	232.245
Il6st	221.021	383.388
Tusc2	128.935	222.861
Rcn3	105.055	177.682
Agap3	188.399	321.339
2510003E04Rik	112.923	192.224
Lifr	117.942	222.512
Vrk1	162.366	273.078
Rnf150	122.135	214.309
Esrra	356.043	610.023
Srp54b	131.444	214.516
Pde6d	126.603	213.517
Aars2	122.491	209.523
Ms4a6b	390.818	677.795
Abcb8	159.598	272.635
Bet1	65.1795	118.54
Rhbdd2	144.218	250.648
Acat1	131.784	209.151
Coq4	57.4895	115.411
Cd151	432.135	733.8
Rdh14	151.195	260.902
Apaf1	85.4815	144.257
Apba1	73.679	135.692
C330018D20Rik	23.6045	109.167
Itpk1	92.362	157.545
Irak4	79.135	141.601
H2afx	891.499	1496.16
Zfyve21	68.8545	147.93
Pex12	60.711	112.128
Heatr1	156.732	266.451
Tmem106a	353.793	596.524
Bcl7b	144.671	248.88
Gcnt1	150.661	257.952
Jun	1575.88	2682.99
Prpf40b	83.15	142.23
Dnmt3a	268.781	449.878
Pyroxd1	79.8475	137.199
Osbpl7	139.571	240.008
4931406C07Rik	169.797	289.446
Dnajc1	147.974	251.416
Crlf3	359.281	566.9
Mkl1	132.059	233.513
Gabpb2	200.558	333.383
Mex3a	56.68	135.107
Kbtbd4	113.635	182.747
Osbp	148.151	249.239
Suv420h2	412.885	689.743
Irgq	35.0505	108.51
Madd	267.599	444.609
Psmd7	350.296	562.035
Sec22a	56.421	113.05
Rmnd1	279.677	471.275
St3gal3	200.736	333.126
Vps51	96.6525	163.678
Fam126a	162.285	271.699
Mbtps2	65.811	127.263
Ccdc77	52.1305	115.217
Acadsb	97.1865	161.424
Ccdc137	61.0675	109.167
Coa6	114.979	193.566
Adar	278.705	461.486
Ptgr2	84.494	144.582
Fam217b	114.898	192.254
Tmem230	192.949	322.889
AI413582	322.255	522.857
Ap5z1	224.697	376.234
Pcnxl3	298.909	507.484
Dgat1	139.037	235.4
Evi2a-evi2b	857.469	1441.01
Evi2b	857.469	1441.01
Uvssa	83.6035	138.029
Gfer	141.093	236.076
Pak4	62.055	118.818
Trim35	145.383	244.372
March1	161.394	275.196
Ate1	65.455	130.151
Arhgap33	62.9455	110.076
Slc25a11	761.237	1266.84
Recql	121.245	208.454
Eef1e1	94.596	157.392
Fubp1	198.485	322.373
Pgap1	65.1795	115.3
Kptn	71.1695	122.931
Slc31a2	112.664	184.754
Kdm4b	78.1475	130.2
Pomk	23.9605	110.882
Rpusd1	126.96	205.979
Clec2d	34.16	108.388
Rnf123	170.235	281.681
Ankrd13b	82.4375	137.698
Nr2c2	187.411	308.569
Auh	59.7235	118.72
Tmub1	117.035	190.662
Uhrf2	194.827	331.412
Wdr77	228.712	377.948
Vps37a	109.62	181.701
Rabl2	63.4795	117.776
Irgm2	15.7365	113.023
Gpr146	405.308	671.664
Ahcyl2	79.7505	138.365
Gnptab	117.845	206.442
Nat6	88.703	147.114
Loxl3	1217.79	2025.86
Sh3gl1	565.521	936.291
5031439G07Rik	268.149	446.326
Nudcd2	191.427	314.158
Kpna4	212.003	345.831
Dus1l	154.061	251.402
Pdlim5	53.021	107.958
Acbd5	99.696	165.125
Trappc6b	174.266	289.714
Smim12	357.548	587.122
Sh3bp2	249.466	408.609
Slc9a1	246.147	407.314
Cyb5r1	107.03	177.446
Cnot3	165.053	278.559
Osbpl8	56.777	106.033
Ckap5	176.127	262.543
Mina	153.349	246.404
2510009E07Rik	255.084	415.379
Adam10	485.512	798.958
Tubgcp6	167.288	275.673
Ccl24	77.516	130.42
C2cd2	29.773	105.538
Ube2o	73.226	124.542
Gpnmb	109.879	183.035
Srp54c	129.825	213.385
Dph5	98.8865	159.821
Trim12c	35.763	107.241
Casp8	631.089	1020.75
Clcn3	108.099	177.39
Ctns	305.515	501.035
Dnase1l1	59.0115	105.35
B3galt6	21.1925	105.407
Kdm4c	88.703	145.949
Cep170	36.297	111.349
Snx11	222.462	360.023
Ehbp1l1	795.479	1289.57
Fbxl4	83.15	138.326
Fcgr2b	473.709	773.63
Zfp408	121.341	179.57
Dexi	110.511	180.221
Coq9	243.298	391.445
Ppp1r3d	93.884	156.827
Ints3	126.069	205.211
Hif3a	253.125	558.303
Mboat1	21.3705	105.572
Folr2	119.544	195.266
Sfxn2	224.697	364.86
Nudt16l1	519.753	849.426
Pbxip1	524.124	851.492
Plk3	201.885	323.644
Ttf2	103.533	166.879
Coq10a	116.679	188.741
Fam174a	491.68	799.823
Sigmar1	385.087	619.326
Egr1	3332.28	5433.82
Gon4l	292.904	470.059
Baz1a	97.2835	155.247
Pja1	88.606	148.337
Entpd7	52.487	104.675
Smcr8	139.312	214.986
Wsb1	989.284	1598.25
Smim19	262.596	422.877
Rps6kb2	82.2595	135.317
Ftsj3	211.55	344.633
Fbxo9	40.3285	106.151
Rptor	413.548	654.417
Trim3	62.411	110.965
Dhps	82.616	134.02
Mx1	128.125	208.414
Eva1a	262.871	428.622
Cluap1	45.8655	105.448
Usp21	295.057	483.01
Tjap1	117.051	174.378
Pfas	91.0185	147.853
Limk1	111.142	180.48
Nit1	161.12	261.378
1110057K04Rik	179.09	291.617
Gtf3c5	109.442	179.142
AI987944	46.853	103.716
Btrc	63.836	120.003
Cd48	386.431	622.247
Mcoln1	325.736	522.881
Galk2	395.643	641.976
Zfp316	37.463	108.113
2810408M09Rik	92.9935	153.097
Luc7l3	163.353	265.58
Lyplal1	90.84	146.753
Sptbn1	90.662	146.719
Acox1	170.056	270.925
Ptges2	94.418	152.882
Ints9	90.128	146.008
Qars	47.9215	105.647
Ppapdc3	115.611	187.589
Cbr4	55.077	107.988
Srsf1	453.57	716.452
Lrp5	199.57	322.068
Ccbl1	29.2385	104.832
Ccdc93	251.878	404.776
Bach2	229.78	362.024
Fem1a	105.152	166.831
Rab3a	116.144	190.512
Pyroxd2	404.418	649.627
Ppp1r11	84.672	143.448
Ppm1m	333.41	533.64
Ttc9c	49.087	104.677
Thada	71.979	123.501
Pla2g4b	35.407	103.772
Urgcp	103.808	170.261
Srsf6	1372.62	2187.92
Synj2bp	115.788	186.475
Irak2	103.452	166.086
Pcgf6	69.745	124.959
Rnf135	29.0605	112.261
AI837181	350.49	561.021
Dedd	284.598	457.107
Kmt2a	330.026	531.778
Dtx2	134.471	218.107
Pxdc1	74.5695	122.202
Ucp2	3624.04	5762.37
Pxmp4	100.133	153.729
Rhobtb2	79.038	126.031
E2f3	102.206	154.177
Rgs14	65.714	125.486
Scamp5	1779.39	2853.5
Agk	70.101	116.588
Mrpl49	144.218	230.914
Ms4a6c	262.418	429.619
Wdr73	105.33	167.338
Med20	151.907	243.459
Abhd14b	135.103	220.242
Stx16	374.985	595.219
Dnajc24	53.021	102.564
Abcc5	260.184	417.159
B3gat3	317.577	493.469
Ticam1	74.5695	119.259
Gatsl3	129.825	207.069
Crot	139.846	216.58
Arrdc1	395.465	630.643
Tmem229b	188.205	293.359
Srek1ip1	28.8825	102.744
Wipi2	83.9595	135.926
Rab43	325.558	510.875
Zfp593	60.711	103.33
Arfgef2	162.01	257.228
Vars2	70.8135	112.713
Apc	112.308	172.367
Kif20a	122.232	187.434
Mfsd11	515.447	811.642
Slc17a9	63.577	122.343
Dok1	318.046	503.99
Chmp5	219.596	349.734
Taf12	102.917	158.234
Sav1	91.1965	142.694
Tpx2	182.49	290.28
Hbb-b1	171.594	297.912
Pex7	202.613	318.02
Cog7	76.6255	122.598
0610009B22Rik	77.8725	130.654
Fgd4	68.045	115.099
Sash1	37.641	91.6123
Nprl3	152.717	243.186
Map2k4	169.166	269.651
Katnb1	65.0015	107.898
Snx30	551.857	871.513
Exosc6	178.103	281.51
Rps6kc1	62.411	107.151
Adrbk1	533.514	847.924
Xbp1	1171	1829.67
Hfe	1121.51	1765
Atp8a1	463.235	726.821
Dusp7	312.946	493
Pml	152.086	241.817
Myo18a	250.082	395.085
Nudt18	113.911	180.131
Arl11	278.786	443.42
Ehmt1	145.561	228.989
Ppapdc2	81.8065	132.365
Pak2	542.985	846.428
Ddx58	115.076	182.795
Adap1	298.1	472.29
Tbc1d4	84.85	132.213
Gmppb	264.831	412.335
9030617O03Rik	90.0305	143.146
Ftsj1	117.488	184.414
Med19	108.454	170.078
Tbc1d8	427.471	670.077
Hs1bp3	143.424	219.945
Csad	532.882	829.94
Gm12942	78.6815	127.344
Vps33a	162.188	250.265
Ms4a6d	793.067	1232.67
Pura	44.4405	101.543
Edc3	30.663	101.358
0610040J01Rik	521.081	808.367
Arhgap12	65.989	113.726
Rab6b	94.24	148.729
Amz2	83.9595	131.427
Fchsd1	104.796	160.483
Panx1	70.6355	113.386
Ulk2	303.022	472.974
Mlx	151.73	236.372
Zfp36l1	1111.06	1723.47
Ifngr1	1537.29	2381.01
Tmem143	87.084	133.566
Far1	43.809	109.846
Pja2	190.99	293.978
Chst7	114.089	180.677
Phkb	59.1895	101.577
Adipor2	290.863	450.485
Coasy	167.919	261.266
Coa4	53.9115	107.386
Mpg	45.153	99.804
Ccdc71	150.029	231.502
Ngrn	165.507	253.038
Mtmr4	36.297	105.122
Gigyf2	191.961	295.294
Atp6v0a1	773.072	1203.57
Tmem120b	47.7435	100.694
Cd22	65.3575	111.712
Hbb-bs	173.65	297.912
Irf5	732.209	1128.17
Trappc12	169.522	262.614
Zfp768	73.0475	115.835
Phax	138.406	213.823
Tango2	172.387	270.126
Mrps27	98.174	157.485
Zfp512	141.449	220.299
Ccdc34	124.725	191.504
Dync1li2	104.974	160.519
Galnt11	143.862	221.678
Tmem52	132.691	205.052
Slc33a1	120.354	181.718
Nipal3	93.7055	143.859
Gstz1	157.541	245.736
Ddit3	94.596	145.714
Tgds	50.609	99.137
Desi1	109.62	170.874
Casd1	226.299	349.146
Loh12cr1	96.021	143.547
Dph2	25.1265	100.376
Rffl	136.625	212.281
Mlh1	84.85	130.435
BC035044	304.803	470.325
Acvr1	111.32	172.149
Zfp148	113.376	176.77
Crybg3	182.231	273.999
Dlgap4	220.568	327.783
Prpsap2	674.072	1039.24
Utp11l	43.097	99.2453
Sdf2	433.3	662.039
Ube2c	564.194	875.855
Sfxn5	54.721	99.307
Slc10a3	84.85	131.874
Rbmx	89.1405	137.465
Fam214a	71.267	123.943
Smg6	85.4815	127.495
Prpf4b	30.7605	98.4797
Epsti1	371.148	576.21
Nme6	80.3815	123.474
Stim1	233.649	333.702
Tm9sf4	201.351	305.922
Stradb	166.931	256.239
Cul2	144.493	220.71
Igtp	165.053	255.801
Ctbp2	279.223	418.385
Mplkip	23.0705	99.6397
Osbpl11	644.672	990.556
Rnf8	74.2135	113.38
Rabep2	194.649	298.237
Ankrd10	519.833	795.107
Bahd1	116.501	178.143
Pnpla6	30.485	99.8277
0610037L13Rik	199.036	304.414
Odf2l	108.811	166.789
Tnfrsf1b	1105.96	1672.71
Fam188a	74.3915	113.741
Milr1	393.943	599.465
Dda1	754.891	1147.78
Acap3	143.586	211.677
2610002J02Rik	223.531	343.889
Rabgap1	89.1405	135.347
Zbtb22	189.29	286.185
Fam53c	91.0185	136.476
Stk38	335.385	512.492
Tpst2	1386.85	2115.54
Klhl9	93.5275	143.678
Diexf	107.564	164.16
Elmod3	68.045	110.208
Rnf113a2	98.8865	149.878
Zfp330	188.577	282.039
D5Ertd579e	56.599	99.0947
Fktn	60.8895	97.3277
Dst	589.757	914.425
Mtfmt	86.372	133.263
Cspp1	56.955	98.6953
Ambra1	135.378	194.65
Synrg	184.449	274.162
Rnase4	5799.41	8726.88
AI462493	163.175	247.767
Mdp1	236.142	354.195
Pphln1	164.341	252.654
Pdpk1	50.965	98.0127
Fam214b	163.629	248.316
Qrsl1	57.1335	97.294
D17H6S53E	37.641	96.9567
Brpf3	156.295	236.622
Tmem132a	79.216	117.712
Suclg2	143.246	206.937
Kat6a	184.27	272.41
Kif3b	154.239	230.99
Mfn1	70.8135	111.167
Itch	125.001	187.571
St3gal1	62.314	117.493
Add1	556.924	821.208
1810009A15Rik	101.299	148.598
Dse	136.171	208.139
Arfgap2	378.044	565.149
Gtf2e2	71.348	119.26
Gpr137	501.053	753.88
Snx15	121.957	185.05
Commd5	111.855	168.609
Cyp27a1	287.544	431.103
Mitf	62.589	104.032
Sall3	235.867	358.744
Armc5	602.741	909.367
Ggt5	114.898	171.632
Athl1	62.7675	94.8277
Dusp12	52.843	96.812
Cds2	387.774	583.46
Rnf34	84.672	129.557
Cd200r1	13.324	98.4923
Ss18	281.198	422.947
Myo5a	343.885	512.656
1110059E24Rik	109.086	163.021
Rbfox3	25.6605	96.191
Sash3	520.028	775.525
Igsf6	382.594	576.262
Myadm	261.625	392.112
Cerk	723.548	1061.52
Irf8	2444.73	3648.4
Arhgap19	255.813	381.625
Timm10	92.54	140.021
Zfp658	38.8065	95.8793
Zfp703	387.062	578.706
Pdgfb	188.658	285.712
Ube4a	107.03	163.299
Arfip2	203.585	304.978
Fam134b	546.482	817.826
Rpl7l1	412.188	616.632
Mmp19	166.495	236.613
Pacs2	343.334	514.557
Pofut2	223.353	334.618
Mknk1	1202.66	1805.03
Cnppd1	867.765	1287.82
Fbxo28	106.317	151.715
A630001G21Rik	1104.33	1649.19
Troap	151.017	225.527
Sp2	47.031	96.7627
Rcbtb2	211.016	315.824
Hmox2	189.014	282.793
Zfp207	578.391	855.19
Elk3	888.294	1323.76
Zeb1	25.4825	97.371
Fam122a	54.721	97.0337
Wdr83	96.118	143.099
Rpp25l	191.168	283.431
Gclm	124.903	186.683
Smarcc1	140.995	203.175
Nfix	613.928	889.317
Mgat4a	655.471	975.783
Akap11	119.01	177.785
Rfx5	34.6945	96.8867
Acox3	621.326	925.036
Gpatch4	47.565	95.702
Bcar3	54.899	98.6603
Fam20b	175.156	260.259
Parp16	41.397	97.5927
Mon1b	42.3845	95.7837
Mecp2	155.663	232.535
Itga6	1537.47	2268.52
Rxrb	564.906	838.759
Batf	126.166	181.79
Dicer1	139.846	203.978
Slc37a4	129.825	195.384
Rnf169	260.006	417.169
Stx2	230.152	337.612
Stx12	283.076	422.878
Dennd6a	66.5235	102.059
Pddc1	214.141	318.914
Abcg3	347.187	516.439
Arhgap25	581.096	859.681
Nbr1	369.545	546.196
Apeh	74.9255	113.135
Pkd2	98.7085	144.934
Alg5	157.898	234.196
Col2a1	76.075	146.147
Lig3	141.093	212.219
Ep300	295.591	437.598
Tmem198b	168.373	236.316
Itgax	102.999	152.041
Naglu	495.954	729.828
Crocc	43.631	95.039
Ifrd2	50.965	95.011
Bsdc1	118.832	174.067
Suv420h1	110.333	165.406
Ppp1r21	451.448	675.27
Vps13d	168.891	241.647
Cnrip1	58.655	97.441
Ccdc32	98.7085	146.624
Cinp	83.328	122.377
Ppcdc	1619.5	2387.8
Kif2c	134.115	197.601
Inpp5b	86.728	128.337
Ubox5	3.756	97.4453
Tmcc3	381.606	563.833
Lyn	1221.98	1806.29
Asf1b	129.291	196.711
Lyrm9	38.6285	94.8047
Txlna	215.209	316.547
Siglec5	171.222	252.224
Mcts1	81.5475	119.748
Anapc5	87.2625	125.549
Iqce	109.62	168.33
Plekha1	208.151	308.832
Plcb3	89.3185	127.77
Gpsm3	912.174	1348.48
Gpr155	226.202	323.885
Slc38a7	447.159	658.606
Dhx33	128.303	187.386
Tspan9	67.0575	102.144
Ifi204	171.141	247.519
Ntpcr	1848.96	2717.44
Il6ra	1365.16	2002.28
Apex1	206.629	303.291
Sacm1l	70.2795	105.116
Ezh1	101.574	148.784
C230052I12Rik	38.8065	96.308
Mthfd2	41.397	98.398
Ywhag	317.139	466.085
Srpk1	83.7815	125.781
Cdc37l1	91.2935	131.288
1110038F14Rik	158.432	230.332
Manea	83.247	122.714
Rgs19	1325.17	1953.05
Spop	328.326	481.318
Glrx	278.608	409.751
Fkbp15	694.731	1023.91
Nt5c	164.794	238.471
Slc2a9	50.965	94.5137
Ramp1	285.488	418.737
Tjp1	122.945	178.956
Ppid	211.81	305.853
Stard3	1015.16	1472.77
Klhl25	151.827	218.699
Mrps2	211.194	310.754
Ppp4r1	276.552	404.958
Entpd1	1184.08	1732.53
App	659.68	967.566
Sdhaf2	156.473	228.142
Dhodh	55.077	95.653
Fbxo3	31.1165	95.0447
Kifc2	59.7235	104.138
Zdhhc12	189.824	279.836
Gripap1	137.515	201.585
Jkamp	72.1575	109.915
Bin2	1046.64	1533.7
Ndufaf7	51.321	95.3613
Ubtd1	433.381	638.034
Tox4	237.923	347.76
Tubg1	99.4205	140.017
Gatc	267.696	390.892
Traf3ip3	42.919	93.2793
Daglb	983.7	1431.77
Slc39a14	63.1235	98.93
Ctage5	608.812	885.636
Zfyve19	434.741	613.815
Letmd1	286.379	413.39
Znrf2	336.291	483.63
Ctu1	53.021	94.06
3110082I17Rik	162.82	237.633
Arhgef12	146.273	212.198
Rabep1	106.317	146.416
Pds5b	81.272	117.429
Srp54a	153.252	223.353
H1f0	620.598	901.035
Tsnax	215.663	320.033
Hpcal1	253.562	361.349
Csnk1g3	102.74	144.003
Mrpl24	77.16	111.697
C87436	36.9285	93.797
0610009O20Rik	89.9495	130.185
Stard5	65.811	108.151
D2Wsu81e	238.101	348.348
Klc2	143.505	218.834
Slc39a10	50.965	92.9207
Usp19	337.522	487.148
Hist1h1c	647.797	944.696
Meis3	314.905	462.657
Rgp1	151.195	220.307
Atrn	91.4715	130.605
Hk3	490.158	720.578
Gpr107	365.158	530.521
Slc15a3	297.647	429.882
Cd300a	1113.99	1630.56
Deptor	89.7715	132.343
Lrrc41	37.819	93.418
Galnt12	272.715	390.4
Dirc2	169.619	246.469
Tnrc6b	239.801	347.386
Zfp579	355.314	511.888
Syvn1	350.247	483.016
Fam73a	68.223	102.84
2900026A02Rik	194.114	281.141
Nosip	339.773	488.051
Stx4a	940.231	1347.73
Bcl2l13	107.921	158.897
Samhd1	303.54	428.79
Gart	61.0675	94.1683
Nhej1	50.0745	100.511
Mex3b	177.034	258.259
Fam98a	130.359	186.373
Armc6	12.1585	92.6243
Ssbp3	236.935	339.55
Nat10	95.94	138.849
Polm	119.722	173.384
Pyurf	55.077	93.4307
Rpusd3	61.4235	100.399
Gfpt1	122.945	176.059
Ogfod1	35.407	96.082
Accs	179.462	239.262
Ncoa1	144.768	197.218
Srrd	790.573	1136.98
Ccnf	80.3005	130.876
Evi2a	2046.1	2958.52
Nif3l1	85.3845	119.864
Wdyhv1	105.508	152.294
Arhgap9	427.828	616.449
Tsen15	96.8305	137.614
Fnip2	137.79	193.561
Aspm	114.267	164.568
Adap2	2140.11	3060.87
Mat2a	671.223	961.722
Cited2	253.303	363.7
Cd3eap	208.329	299.147
Sars	445.62	637.096
Mtrr	40.053	93.2383
Nt5m	211.81	298.56
Pdrg1	342.994	485.352
Hist1h1b	37.819	93.1427
Cpped1	95.762	137.393
Gtdc1	114.72	161.406
Tmem57	179.543	255.355
Fcho2	113.376	162.558
Gpr65	160.585	275.363
Coq2	356.221	511.5
Ap3s2	169.975	244.695
Ube4b	158.173	226.961
Slc52a2	144.395	205.172
Taf4a	131.346	188.145
Prpsap1	487.017	694.645
Tmem206	863.184	1245.65
Frmd8	293.454	421.613
Timmdc1	59.0115	94.9027
Enthd2	152.361	217.414
Pi4ka	101.752	145.947
Wdr44	76.4475	113.112
Dcun1d1	105.686	151.116
Zfp608	30.7605	92.6453
Ndnl2	321.785	458.198
Donson	82.616	118.954
Ppp1r16a	119.01	170.297
St6gal1	354.327	498.538
Gbp3	187.137	268.373
Idua	474.503	686.482
Ankrd24	80.916	116.099
Paqr7	1047.1	1502.89
Lphn1	149.042	205.149
Exoc8	47.387	92.761
Mlycd	176.144	252.253
Tbc1d9b	408.886	583.72
Rrp8	62.411	99.985
Sema4c	491.308	695.248
Dnase1l3	62.9455	93.4587
Iqgap3	331.629	475.01
Hsph1	73.404	109.785
Abcf1	422.647	601.544
Spsb3	247.945	351.14
Snx13	327.436	462.759
Pqlc1	35.0505	91.3827
B3gntl1	207.001	278.812
Mtus1	602.304	835.42
Scrib	342.443	487.785
Rab40c	153.252	217.952
Gcc2	79.394	113.182
Apobec3	1068.92	1518.73
AW549877	223.806	313.878
Fam227b	113.911	161.69
Efnb1	57.1335	92.202
Mtmr6	324.311	448.753
Nnt	443.921	630.531
Tmem18	106.577	150.356
Slc38a6	730.04	1037.79
Map3k14	125.632	169.832
Ddx26b	2072.1	2955.13
Sipa1l2	364.899	513.56
Bhlhe41	346.119	493.453
Terf2ip	32.9945	92.7563
Ppip5k2	84.947	123.129
Zkscan3	116.144	166.697
Rbck1	394.752	560.339
9930104L06Rik	157.46	219.755
Tspan7	415.135	588.88
I830077J02Rik	37.1065	91.223
Lrrc25	323.048	461.667
Hspa4	95.3085	131.904
P2rx7	707.893	991.512
Foxk2	128.4	185.382
Slc40a1	491.583	702.614
Exoc3	90.484	127.943
Cdip1	1239.35	1756.2
Wdr48	214.772	301.706
Csf2ra	840.098	1185.19
Phka1	52.843	89.7067
Mylip	516.709	731.427
Patz1	100.862	137.442
Mesdc2	317.592	450.215
Dctn5	722.188	1023.16
Iqsec1	58.477	94.9213
Zfp236	179.721	255.177
Ccm2	411.039	575.732
Vps33b	84.494	121.219
Kat5	151.374	215.578
4833420G17Rik	170.51	242.382
Nrep	71.348	106.532
Arhgap27	509.375	725.596
Oard1	174.185	234.2
Tex2	23.9605	91.735
AU040320	240.692	338.174
Cc2d1b	347.543	491.012
Cc2d1a	116.144	165.62
Bcl2l1	564.534	799.164
Kxd1	353.712	497.639
Mvk	81.9845	123.467
Clec7a	80.1065	127.225
Pcyox1	638.585	903.567
Gm3317	25.3045	91.671
Lats2	58.833	90.6917
Itpripl1	308.202	438.661
Rundc1	77.7915	109.318
Trp53bp1	81.094	112.774
Rasa4	1035.04	1459.39
Nsdhl	68.9355	98.6547
Ankzf1	38.8065	91.05
6030458C11Rik	23.2485	94.461
Zfyve1	59.999	100.005
Slc35c2	2476.37	3482.74
Cog6	58.833	89.947
Kdsr	143.327	202.763
Tmem19	214.772	299.271
Cd37	1713.46	2404.49
Pvrl4	83.4255	115.05
Ankra2	154.239	217.373
Arl14ep	224.065	314.275
Rps25	122.232	168.927
Snap47	108.811	150.992
Ovol1	7.868	91.8667
Fzr1	302.924	430.496
Tmem64	216.65	302.018
Ppfibp2	98.8055	135.079
Polr3b	108.989	152.357
Kdelc2	126.522	175.775
Rft1	329.314	454.703
Mpp1	438.74	615.727
Fam173b	109.977	157.025
Pnpo	163.531	228.376
Idh1	235.058	328.766
Smyd4	53.199	91.4083
Arhgef10l	128.481	181.94
Tbl2	113.554	162.005
Dusp22	243.12	332.852
Fmnl2	58.655	89.8793
Tyk2	230.589	321.15
Stxbp2	110.155	154.834
Fndc3a	202.613	283.921
P2rx4	816.865	1140.8
Cln3	690.165	963.866
Khk	521.987	728.635
Vapb	548.182	769.057
Cacfd1	65.5355	102.904
Cdc23	197.692	276.016
Ivd	205.107	284.749
Gpt2	56.777	81.9317
Lnp	106.043	155.782
Armcx3	40.6845	91.1353
Slc4a2	106.043	151.414
Dpp9	546.029	760.246
Spns2	76.8035	107.028
Atp2c1	232.565	324.804
3110002H16Rik	122.945	174.069
Mdk	243.104	337.545
Ctnnb1	1171.3	1641.91
Syngr1	414.601	579.552
Mgat1	939.453	1306.88
Snn	692.593	982.062
Nln	53.6525	101.268
Leprel2	182.214	249.327
Tcf20	72.5135	101.703
Slc44a2	301.047	418.06
Cpq	88.347	141.432
Runx1	671.854	952.537
Taok3	109.167	148.402
Acsf3	95.5835	132.378
Lhpp	72.1575	101.577
1810043H04Rik	167.822	231.376
Nfx1	80.738	112.725
Mapk7	304.625	429.217
Zfp217	165.96	214.208
Ddx31	106.852	150.676
Moap1	55.4335	91.594
Prkd2	19.8485	90.472
Treml2	312.055	428.402
Dtx4	574.021	798.476
Ctbs	287.01	397.626
Tmem184b	211.906	299.48
F8a	87.084	127.012
Ube2d1	94.596	130.966
Neil3	194.114	269.318
Zfp704	223.709	318.634
Ralbp1	173.812	238.87
Cdk7	155.663	220.444
Imp3	368.024	508.572
Yy1	210.562	298.851
Rhbdd3	48.909	90.3263
Aven	95.94	134.329
Tmem131	266.077	356.422
Sla	717.639	1022.59
Akt1s1	535.392	743.475
Vma21	142.971	197.506
Map1s	260.379	351.745
Naa35	205.204	282.888
Dok2	59.3675	92.3617
Cltc	1203.91	1659.06
2810004N23Rik	82.972	114.112
Isca2	427.666	586.262
Fam53b	396.096	549.213
Csnk1e	533.433	740.965
Pigp	65.0015	92.1343
Gdpd1	84.85	120.212
Zfp282	97.64	136.159
Rgl1	86.0155	118.583
Ubac1	197.595	271.796
Atp5sl	268.861	370.902
R3hcc1l	120.71	164.009
Nedd4	67.4945	124.833
Tbc1d13	689.356	957.257
Fancf	25.1265	88.2023
Slc10a7	50.965	88.2023
Rnf216	511.529	706.266
Atxn7	140.559	192.104
Cnnm3	106.399	147.474
Oaf	285.213	387.076
Wbp1l	406.198	563.611
B230219D22Rik	270.837	370.85
Fcrl1	104.165	149.546
Plcxd1	241.776	328.981
Senp3	288.435	396.783
Tnk2	194.567	262.738
Slc16a6	2019.03	2785.69
Mrpl17	246.682	337.059
Tubgcp5	540.67	745.555
Rock2	249.726	342.964
Gm20604	61.6015	100.175
Ppan	230.946	322.827
Stxbp3a	204.75	283.289
Pxk	283.254	390.38
Galnt1	426.322	582.894
Lrsam1	114.267	169.111
Ttc32	14.0365	88.5327
Zfhx2	58.299	95.823
Rnf215	649.318	888.329
Peli2	199.294	273.724
Sgce	298.812	413.538
Gmpr2	468.966	644.577
Gkap1	88.606	122.433
Nars	819.893	1121.25
Arhgap17	1111.16	1499.52
Alg11	108.099	148.3
Gmppa	264.118	360.177
Slc35f6	454.59	611.235
Rassf4	499.273	686.304
BC004004	56.777	89.3903
Cpsf4	682.054	922.196
St7l	35.407	88.1533
R3hdm1	215.031	293.503
Nsmf	261.706	362.613
Pum1	273.152	376.391
Sass6	40.8625	91.9227
Man2b2	73.857	107.672
LOC102308570	166.478	225.281
Ngly1	69.211	114.308
Phospho2	109.167	147.132
C1rl	127.056	174.126
1110034G24Rik	29.4165	87.5197
Cav2	52.487	87.5197
Cpt2	39.163	87.5197
Sgsh	29.0605	87.5197
Mfap3	967.267	1320.54
Derl2	651.456	894.456
Ap3m1	265.996	362.171
Sbds	174.622	241.443
Txndc11	47.565	89.1747
Csf2rb	1265.56	1715.05
Eif2ak1	146.095	197.666
Hectd3	162.998	224.645
Dolk	50.2525	90.8923
Ip6k1	621.861	857.005
Mrps17	239.801	327.1
Nradd	54.899	86.293
Me2	95.762	129.95
Cd84	746.424	1011.32
Alox5	76.6255	110.157
Csnk1a1	331.888	447.769
Gpsm1	223.174	306.311
Spg7	200.913	272.66
Snapc1	21.1925	79.1943
Nabp2	273.055	366.509
Phyhd1	3728.3	5108.47
Pkdcc	203.86	282.608
Nt5c2	259.828	357.018
Iscu	492.49	667.379
Ikbip	34.6945	86.9813
Wdr13	211.906	293.659
Twf2	1399.55	1896.56
Pik3cg	434.627	593.59
Dcaf11	227.012	306.999
Pycrl	233.989	321.487
Cryz	98.8055	130.025
Cmtm4	163.451	217.718
Fancl	139.749	191.989
Ccdc132	135.281	186.411
Arrb1	391.806	531.139
Phtf2	52.665	88.2793
Skap2	673.716	913.796
Mob3a	252.769	342.398
Polr2g	297.825	402.368
Htatip2	141.546	189.499
Dhrs7	118.023	166.592
E130311K13Rik	45.153	87.0843
Rb1	93.7055	125.997
Ube2g1	141.983	191.89
Tmem86a	3854.4	5235.94
Zmym4	126.425	169.898
Mcfd2	855.575	1156.87
Cdk19	303.005	404.072
Acad11	51.321	86.9863
Ankrd49	60.8895	87.3747
Ankrd40	340.565	460.631
Slc35c1	206.095	294.502
Chmp3	630.441	851.95
Pmvk	152.183	203.721
Rrs1	118.735	161.062
Pan2	115.076	154.646
Gskip	50.965	87.2077
D2hgdh	41.397	88.1063
Zfand2b	155.939	212.321
Hivep3	82.2595	111.994
Zfp830	65.3575	96.861
Knop1	307.846	417.009
Zfp866	23.9605	78.1663
Rab4b	1973.03	2663.03
March6	241.582	320.681
Inpp5e	268.942	358.514
Grwd1	132.691	177.618
St3gal5	327.419	439.161
Plk1	305.159	417.915
Akr1e1	68.7575	93.418
Baz1b	344.144	465.137
Cyb561d1	169.619	226.77
Pccb	343.707	462.095
Capn3	386.35	520.678
Atg7	235.414	318.128
Emilin1	251.959	341.696
Nupr1	202.97	271.554
Snx10	107.742	145.694
Ralgapb	187.768	253.008
Fam58b	180.612	243.256
Ubqln2	203.488	256.688
Itfg3	465.938	623.615
Ptpra	622.039	836.664
Ptpn1	1655.12	2223.65
Tns3	319.73	427.912
Bckdk	306.325	412.328
Plekha8	51.4995	88.146
Cmas	231.123	314.681
Itpripl2	257.594	357.396
Rras2	74.5695	100.301
Exosc3	70.9915	96.805
Gpr108	524.399	705.153
Ywhah	694.731	937.304
Hspb6	108.73	142.416
Dync1i2	937.559	1255.04
Rab7l1	94.24	130.007
Emc4	295.591	395.418
Slc27a1	76.4475	106.353
Tbc1d9	235.252	308.479
Zfp74	50.431	84.2073
Txnl4b	49.7995	87.223
Trim26	392.875	529.079
Vrk3	391.806	527.112
Ccdc166	47.387	86.306
Cldn25	331.888	440.684
Mif4gd	456.63	616.121
Galc	279.87	378.697
Etv5	245.435	329.598
Zer1	211.016	281.974
Mgme1	50.965	87.349
Mapk8ip3	370.695	494.328
Bet1l	200.104	270.173
Ppp1r10	21.9045	86.208
Ext2	244.982	326.348
Sbf2	554.464	728.159
Csf2rb2	367.133	492.483
Snrnp35	94.596	125.997
Tmem127	248.835	333.432
Unc50	270.206	363.17
Abca3	338.606	452.105
Fig4	123.656	165.084
Nt5dc2	852.37	1147.18
[truncated: 6,262 more rows]
