# Supplementary material for: Maternal Type-I interferon signaling adversely affects the microglia and the behavior of the offspring accompanied by increased sensitivity to stress
Source: Mol Psychiatry. 2019 Nov 26;25(5):1050–67. doi: 10.1038/s41380-019-0604-0 (PMC7192855; doi:10.1038/s41380-019-0604-0)
Supplement: Supplementary file 5 — Supplementary Table 2 [file 41380_2019_604_MOESM5_ESM.xlsx]

## Sheet: Supp. Table S2
Supplementary Table 2. RNA-seq expression data for genes from Figure 2e. Mean of replicates is shown.
Gene	NB PBS	NB Poly(I:C)
Kif11	78.8485	235.834
Gp9	87.2262	264.991
Pbk	88.1322	241.07
Ckap2l	90.1775	252.024
Kif23	70.5217	220.394
Ube2c	345.999	889.278
Neurl3	160.088	387.014
Cep55	62.2482	190.204
Bub1b	84.477	220.948
Aurka	88.0438	221.903
Ccl9	677.949	1678.38
Neil3	138.33	356.374
Satb1	86.1565	211.52
Kifc1	49.5343	171.242
Pif1	51.6562	173.473
Il18rap	223.38	519.102
Arhgef39	115.254	284.787
Troap	39.3263	163.087
Ednrb	101.909	269.271
Nusap1	105.865	246.139
Fam64a	158.911	364.785
Cdc25b	44.4755	149.436
Rad51ap1	85.9617	206.924
Cenpn	114.347	271.954
Cenpa	557.101	1252.19
Pim2	75.181	186.799
Clec2d	52.8	162.643
Cnn2	445.153	925.863
Aspm	67.535	159.297
Slc40a1	520.402	1159.29
Apbb3	87.7473	198.882
Top3a	93.3572	212.538
Cenph	74.5437	192.461
Map7	121.982	245.29
Ddah2	527.814	1162.94
2810417H13Rik	196.801	394.477
Cdca3	145.243	302.024
Map3k14	111.654	242.786
Sema4g	206.953	416.375
Tmsb10	90.9725	193.724
Kif2c	95.8025	200.337
Ckap2	124.645	241.629
Anln	75.9922	171.894
Srpk3	197.908	400.992
Top2a	584.85	1198.36
Ramp1	215.868	443.096
Trim12c	72.42	156.296
P2rx1	245.291	480.231
Tacc3	214.81	375.903
Nek2	52.085	129.193
Cenpl	51.2847	135.022
Kif18b	60.143	153.467
Tpx2	161.337	313.675
Stag3	83.2325	182.946
Tmem140	210.746	433.429
Trappc6a	309.13	605.418
Ccnf	100.687	206.284
Cdca8	355.908	695.812
Mag	144.775	250.901
Fam83d	62.739	145.019
Gbp9	154.991	288.518
Tk1	257.082	489.672
Hist1h2bc	762.085	1435.86
Rrm2	134.272	262.681
Ecscr	730.785	1325.44
Igfbp4	1164.1	2222.22
Iqgap3	255.943	464.076
Usp11	109.592	198.45
Zwilch	116.564	210.965
Ccnb1	160.49	298.098
Cenpm	97.1845	188.634
Tpi1	1205.36	2198.08
Ccnb2	243.423	460.879
Ptpn2	90.3145	163.891
Asxl1	90.5585	167.623
Spag5	114.774	216.736
Spc24	135.455	260.384
Plk1	245.486	440.824
Gpr35	62.3705	140.143
H2-Oa	214.936	389.36
Mki67	396.065	721.954
Usp35	107.627	195.089
Tubb2b	105.096	190.37
Lmnb1	184.377	317.039
Birc5	391.515	708.282
Fbxw9	139.602	231.589
Aldoart1	52.6275	117.047
Sqrdl	221.209	410.503
Ccl6	988.933	1752.48
Tinf2	100.25	168.992
Aurkb	275.156	474.726
Klhdc8b	142.049	252.62
Ncapd2	173.11	307.88
Supt4a	145.635	251.091
Hist1h2be	38.107	109.917
Racgap1	264.436	481.564
Serpinf1	72.6358	127.202
Ankle1	55.4675	116.059
Ppfia4	1393.12	2324.08
Dmtf1	250.156	444.532
Gnas	6687.85	11749.6
H2afx	584.345	987.022
Smad1	68.1912	136.64
Lyl1	1287.08	2225.08
Gm13889	334.247	580.382
Smim8	57.0737	119.666
Zfp62	262.368	458.085
Wdr45	124.496	218.416
Fcrl1	128.524	215.622
Lat2	236.17	407.61
Rpl31	92.3142	162.772
Plekhg2	55.5765	114.681
Cdk20	169.458	286.316
Pogz	156.017	273.986
Foxm1	209.394	363.565
Efemp2	90.802	156.941
Maged2	92.56	163.446
Itgam	3304.16	5620.74
H2afv	501.663	853.846
Hmmr	117.386	196.555
Capn3	244.013	387.365
Arid5a	188.426	325.479
Trip13	60.1135	121.485
Asb2	239.25	408.045
Ccng2	426.032	715.051
Amz1	183.327	286.665
Dscr3	152.938	254.435
Hmgb2	261.955	432.222
Tpm2	98.9685	153.842
Eno1	265.279	426.552
Ypel3	1384.06	2212.51
Rad51	70.7467	120.79
Nupr1	132.804	218.629
Icos	347.755	573.655
Scn1b	437.843	716.498
Cds1	265.341	435.382
Cks1b	236.733	391.973
Tspan13	532.217	853.244
Nt5dc2	82.248	127.26
Aldoa	2214.06	3498.09
Chaf1a	120.273	194.779
Cd52	724.51	1151.67
Tmpo	480.158	762.979
Eno1b	413.466	637.489
Prune2	168.021	253.706
Flot1	779.853	1224.73
Cirbp	597.709	940.316
Pkmyt1	219.863	369.361
Ccna2	388.977	596.008
Tceb2	84.4437	131.115
Tmem256	210.468	335.45
Cd82	1225.3	1893.78
Pacsin1	59.1185	110.894
Ccl12	195.931	301.519
Klf3	549.524	839.452
Ccm2	542.902	853.362
Ppfibp2	122.717	181.631
Hmgxb4	68.2715	121.345
Gpr56	997.019	1477.75
Akap10	208.777	315.903
Arhgap31	240.718	375.192
Nfkbid	131.92	211.604
Tk2	459.974	698.224
Tmem55b	1572.2	2377.85
Ndufa7	265.664	393.064
Arhgap27	510.673	750.702
Tnfaip8l2	1076.7	1656.76
Esd	123.651	187.249
Trim24	196.911	313.169
Mif4gd	477.773	717.14
Tbca	50.3503	99.9387
Il10ra	1139.46	1727.37
Pnrc2	414.914	632.267
Rhoc	316.138	478.631
Usp47	272.038	413.21
Rusc1	173.632	96.1327
Smim13	199.737	94.4541
Atic	482.056	250.783
Bop1	311.204	163.183
Fbxo21	154.566	68.4233
Nop16	318.956	161.439
9630033F20Rik	200.333	97.8576
Rbm14	183.698	97.3261
Hspa5	5468.46	2692.02
Uck2	252.217	111.554
Smyd2	440.539	218.628
Map3k6	178.634	64.6909
Fam173b	239.002	117.437
Rgl3	184.88	81.131
Mex3a	220.427	108.376
C1galt1c1	410.14	198.293
S1pr4	194.894	89.6023
Hspa4	270.397	134.603
Fubp1	500.059	237.152
Sec24d	183.077	73.2629
Dph6	263.136	130.933
Hip1	209.979	98.3587
Wdr3	511.761	255.452
Nomo1	620.919	299.409
Ier2	2865.02	1324.61
Nolc1	565.603	254.548
Ddx21	892.501	401.947
Pim3	643.784	300.514
Itch	243.412	104.754
Ctif	219.845	99.4032
Sult1a1	678.501	301.824
Prep	277.78	128.469
Ms4a6c	728.264	310.565
Aldh4a1	254.179	113.635
Pus7	245.625	86.275
Cbr2	239.909	88.6156
Deptor	362.44	138.733
F13a1	815.625	235.326
Msr1	702.702	169.373
Per1	1094.4	294.502
Alox5	253.582	143.286
Ubap2	559.453	361.35
Pofut2	468.304	320.103
Synrg	448.049	295.901
E130309D02Rik	483.692	317.852
Lrrc59	1062.4	687.861
Id2	2433.78	1646.49
Tmem230	350.456	224.444
Lrrfip2	223.44	149.696
Trim2	110.631	63.8112
Polrmt	102.399	54.8474
Tmem150a	402.545	261.707
Npl	2214.98	1467.56
Zcchc7	682.375	453.437
Hsp90b1	4359.04	2891.18
Nbas	120.489	76.5936
Zcchc6	617.429	404.108
Nsf	593.006	379.65
Cluh	522.042	340.525
Abce1	568.609	369.433
Uggt1	1083.22	682.73
Hs6st1	1183.92	775.264
Gpr125	106.322	52.6034
Dhps	124.576	83.8097
Fam65a	281.486	172.585
Klhdc2	264.264	179.595
Prmt5	624.541	426.089
Dkc1	344.37	232.144
Clpp	124.446	75.8612
Ppapdc1b	382.11	249.415
Idh3a	652.745	416.161
Slc35b1	519.517	336.803
Lclat1	129.112	74.8386
Prrc1	376.293	239.682
Colec12	98.764	47.3192
Mapkap1	343.751	230.913
Rassf1	437.937	286.561
Slc29a2	105.925	33.7163
Eprs	447.184	292.711
Hdlbp	1293	830.219
Slc19a1	371.961	232.712
Fam53a	236.723	154.702
Eml4	389.689	249.719
Snx27	589.09	368.991
Tram1	1447.61	933.72
Fam84b	104.239	33.5159
Psme3	401.751	250.767
Hgsnat	625.898	398.152
Ccdc134	437.242	283.289
Ptpla	249.627	156.395
BC027231	131.431	83.4396
Acaca	107.976	42.6049
Kif13a	199.542	125.954
Nom1	338.059	221.448
Pla2g7	292.642	194.318
Hspa8	557.21	362.651
Rpn1	2806.06	1768.47
Lrch3	482.337	308.825
Hspd1	590.338	388.275
Hpse	111.544	56.9135
Ampd2	441.88	275.357
Zdhhc24	157.815	97.7756
Ddx46	534.49	339.03
G3bp2	1552.61	986.781
Pja1	201.143	140.51
Plin2	1652.97	1025.6
Cstf3	179.851	116.944
Dnajb11	1168.29	733.989
Gpt2	112.317	53.1942
Lrrc57	147.998	94.8233
Tyw1	199.712	123.631
Atp2a2	1101.63	703.17
Stip1	764.487	483.085
Pmp22	628.532	395.181
Stab1	3109.85	1922.33
Dynll1	261.7	166.43
Dnajc1	409.391	260.882
Fam172a	336.98	214.821
Btg3	121.309	54.8057
Calr	13596.6	8502.95
Dars	834.289	524.449
Gas2l1	271.036	161.642
Sgms1	170.811	103.784
Ucp2	6241.09	3769.03
Plk3	492.228	305.541
Tes	201.054	122.017
Camkk2	318.736	206.94
Gnptab	298.352	189.601
Rasl10b	117.313	50.2407
Tet3	605.535	362.807
Ung	169.176	103.899
Exog	163.704	101.777
St7l	132.997	66.7298
Cd320	135.724	68.536
Ms4a6b	985.231	600.154
Ddx54	1090.73	671.841
Zfhx2	136.902	79.1604
Tmem120b	131.621	71.575
Arf3	641.5	383.022
Kars	375.13	224.844
Heatr3	271.009	163.697
Mad2l2	568.047	335.753
Prkar2a	375.425	237.585
Sertad2	373.406	224.64
Polr3e	328.141	197.696
Mmgt1	434.531	257.023
Grwd1	240.721	149.51
Pomt2	137.186	72.7578
Mettl16	134.333	73.2119
D1Ertd622e	351.937	215.332
Agpat5	189.533	104.758
Ogfrl1	707.606	455.536
Wdr82	572.546	339.891
Cyr61	132.225	61.1601
Ctps	143.764	78.6546
Sik1	125.935	40.7253
Gprc5b	123.331	60.7533
Sept8	200.368	115.626
Rrp15	283.036	160.951
Pafah2	183.213	105.435
Ethe1	163.409	91.2306
Klhl21	134.784	63.9963
Txndc5	535.909	300.409
Lrrc3	313.382	183.008
Echdc1	132.554	47.7866
Abcb6	128.793	65.5227
Padi2	142.249	86.3363
Entpd7	150.938	81.1985
Rps6kc1	242.679	143.016
Wdr5	327.456	190.73
Ide	545.764	316.48
Ccnd1	1463.13	825.974
Uap1	200.802	115.997
Fcna	134.889	64.6922
Klf9	131.164	42.2937
Dusp1	1981.64	1220.75
1110008P14Rik	132.173	69.7083
Kat2a	218.908	127.701
E2f6	151.829	79.4987
Telo2	262.632	149.574
Dffa	210.151	120.346
Man2a1	806.292	451.467
Mlh1	182.469	107.943
Ubfd1	204.244	112.034
Fkbp4	604.716	338.498
Rbm38	381.558	215.238
Nat8l	326.673	184.129
Polr2f	129.625	62.3183
Utp20	199.967	110.564
Nifk	377.27	211.44
Bahd1	267.18	150.158
Yrdc	597.498	339.232
Cad	309.481	175.784
Lphn1	491.016	279.355
D2Wsu81e	345.892	193.749
Soat1	316.021	175.298
Tbl2	319.873	162.196
Kctd3	248.849	134.533
Psat1	2530.49	1361.15
Ppm1k	130.413	62.103
Vars2	214.983	116.191
Srm	1838.44	959.125
Iars	759.078	420.326
Ankrd27	233.511	124.395
Acot1	502.975	283.218
Nle1	315.68	166.327
Creld2	378.097	200.554
Manf	2348.97	1255.44
Lepre1	159.341	83.2681
Rgs1	466.027	263.916
Epha2	193.943	104.708
Slc2a1	383.588	216.451
Rrp12	150.596	63.8798
Mrps25	176.355	91.5563
Fam73a	273.692	147.684
Taf1d	180.261	97.7128
Slc1a5	281.011	151.084
Abcc10	205.847	100.143
Zdhhc18	258.376	130.976
Nt5c	417.194	208.759
Mettl8	187.408	94.3832
Mafk	208.042	114.882
Arsk	295.668	149.52
Sfpq	972.52	506.171
Mtap	472.537	270.712
Entpd6	233.56	120.65
Impdh1	163.714	77.2013
Naf1	136.296	44.398
Pdia6	4863.93	2495.69
Lgals3bp	975.54	471.277
Cxcl10	237.529	675.688
Thbs1	51.9613	216.225
Nnat	55.0955	179.235
Gp49a	59.3088	164.983
Hdc	86.2722	200.787
Srxn1	80.8717	204.89
Il1b	220.501	510.435
Pde4b	173.36	288.545
Prc1	142.605	256.902
Rdm1	98.3363	191.035
Cd276	163.053	285.329
Hspa1a	34.6875	161.276
Mmp2	105.487	205.948
Ncapg2	71.7802	147.939
Gadd45b	85.5222	195.833
Spp1	1430.35	2792.83
Scarf2	90.4635	172.883
Tbc1d15	169.817	301.425
Ly6c2	200.039	320.865
E2f8	84.036	164.131
Rinl	135.408	245.876
Cdc25c	79.1623	140.64
Tnf	378.654	757.805
Dlgap5	88.7802	159.604
S100a11	88.744	181.989
Cxcl2	214.743	435.882
Mxd3	41.22	103.281
Auh	96.368	167.777
Cmtm8	79.1683	138.715
Melk	53.748	121.041
C130050O18Rik	75.6565	151.902
Spsb1	156.615	274.304
Cenpf	159.635	289.478
Emilin2	96.7118	160.484
Snhg11	114.701	195.531
Trim59	56.0658	113.671
Ice2	73.4492	139.791
Farp1	123.783	198.094
Cbx7	105.252	187.505
Fam110a	289.024	482.063
Rgs12	74.999	128.677
Smpdl3a	109.758	172.48
Pigyl	121.756	193.094
Rcan1	121.085	196.993
Kif4	89.7235	149.473
Tmem52	80.9818	144.378
Nfe2l2	250.644	451.888
C2cd5	78.383	137.127
Arhgap33	73.8603	120.538
AI987944	114.047	173.325
Gatsl3	109.805	170.177
Src	63.8122	115.73
Pdlim2	84.4618	143.523
Serpinb6b	58.7215	120.961
Cd97	79.0297	141.472
Gimap6	30.8945	102.769
Parpbp	48.5335	107.691
Casp4	59.4585	120.159
Cep72	98.2295	162.571
Tnfaip8	436.656	668.365
Oasl1	64.4795	140.552
Ccr1	360.445	560.487
Atad5	79.7943	131.631
Mdm4	57.3167	106.84
Hbb-b1	356.171	521.98
Hbb-bs	356.171	521.98
Cd72	19.611	106.79
Mdk	95.496	153.111
Pecam1	127.948	205.874
Tbc1d19	79.8798	140.065
AW549877	289.53	456.239
Mmp8	413.426	784.002
Ccl5	58.1893	145.522
AA987161	54.531	109.942
Nbeal2	142.007	229.932
Smc5	92.6173	149.139
Spata6	58.05	106.489
Ppapdc3	95.8405	154.332
0610009B22Rik	97.7815	151.633
Mxra8	45.9375	106.061
Timeless	206.266	319.258
Tnfaip2	71.0033	121.805
Suv420h1	156.008	248.951
Rilpl2	191.261	293.185
Plxna4	122.933	198.216
Nedd4l	123.154	177.272
Ptplad2	100.072	145.063
Zfp942	67.0453	124.564
Pvrl4	113.287	168.072
Zfp865	95.8143	147.405
Tmem194b	37.3805	98.424
Fam208a	70.993	111.735
Mmp14	133.493	217.95
Cand2	105.296	167.513
Tha1	101.941	165.311
Map3k1	67.106	120.301
Ccdc130	63.0317	100.965
Wdr6	140.457	206.741
S100a9	1229.96	1843.77
Thap3	223.143	332.851
Sc5d	96.3648	151.404
Wee1	74.9218	123.679
Toe1	82.5775	129.656
Tma7	158.486	235.807
Cmc2	119.559	188.273
Gpr160	496.284	762.623
Dusp27	32.981	98.0327
Tcta	93.9553	142.773
Il16	700.671	1037.87
Gdpd5	217.051	298.272
2700094K13Rik	370.726	547.513
Swap70	153.932	222.034
Sec22a	73.4932	117.059
Csrp1	192.516	287.784
Rnasel	547.349	809.094
H1f0	815.134	1228.86
Rps24	341.472	506.447
C330027C09Rik	85.0198	135.293
Tomm7	199.612	288.018
Spc25	120.096	167.935
Cyb561a3	586.894	809.986
Lpar6	138.021	224.616
Enho	127.649	195.194
Filip1l	155.604	239.991
Kdm3a	211.608	317.363
Gtse1	56.869	116.075
Pea15a	1267.16	1903.64
Col1a1	152.307	390.772
Fbxo5	93.8427	138.726
Cenpe	77.1585	115.804
Nfatc1	118.804	167.854
Zfp768	104.736	143.154
4930427A07Rik	55.6755	105.958
Cox19	131.372	185.142
Arap3	745.756	1097.99
Irf9	241.308	350.844
Marcksl1	187.044	266.558
Chsy1	72.0345	123.62
Slc6a8	72.8313	119.761
Snx11	282.346	411.796
Gnl1	179.291	262.214
Sipa1l1	235.672	360.857
Hbp1	436.741	654.347
Tmem154	95.61	151.648
Bckdha	555.963	817.576
Psrc1	58.492	107.059
Zfyve1	90.283	138.004
Ubr1	122.456	178.897
Trp53i13	105.011	158.264
Ulk1	302.733	442.049
Bnip3	300.868	454.399
Lmbr1l	256.451	370.502
Akip1	75.8278	117.039
Retnlg	394.375	650.703
Znf512b	191.61	259.18
Dgcr8	130.345	183.459
Commd8	1110.33	1670.12
Gabpb1	131.887	197.621
Stfa2	42.4178	101.708
Cyth1	220.992	309.364
Treml2	298.744	435.428
Dopey2	220.887	318.178
Sgol1	33.9442	93.8629
Wdhd1	198.816	287.118
Ncaph	313.396	460.319
Fcrls	18559.3	26865.9
Zfp217	151.449	226.52
Knstrn	166.72	232.936
Xrcc4	54.3593	99.6739
2610008E11Rik	46.0382	89.6135
Sp4	82.2045	121.196
Mms22l	99.6923	140.135
Lonrf3	161.656	237.871
Tab2	1418.52	2034.52
Nxt2	137.2	187.081
Ccdc157	45.5337	93.1529
Gsap	62.194	115.143
Paip2	436.386	639.612
Zfp617	93.8483	141.362
Psmb9	154.827	223.447
Nes	236.779	318.67
Capg	172.183	247.038
Fam135a	65.2223	114.734
Gsn	82.978	121.212
Zfp830	96.5738	143.008
Irgm1	210.664	278.393
Clspn	58.614	105.218
Pon3	142.497	197.582
Smc2	86.9183	144.995
Qpct	69.3815	138.742
Armc7	108.622	146.663
Dopey1	102.26	153.4
Abtb1	445.777	617.339
Cebpd	495.054	726.354
Dusp12	62.2903	114.52
Svil	133.099	175.069
Chil1	145.127	223.321
Ckap5	166.764	227.852
Nr2c2	328.844	485.977
Syce2	93.9222	130.023
Lonp1	76.4368	103.982
Il2rg	115.672	172.375
Anapc13	69.615	104.649
Nr4a1	129.608	229.966
Bcl9l	330.115	459.311
Serpine2	3300.09	4665.1
Nenf	120.019	173.488
Exosc4	139.137	181.629
Cytip	55.3105	100.968
Arhgap25	797.155	1148.94
Akap7	60.5988	103.163
Atf7ip	158.62	231.402
Atp5j2	460.26	624.784
Cds2	672.336	889.43
Traf2	145.407	205.929
Chst1	67.0592	122.529
Stard3nl	403.575	572.454
Wbscr27	43.927	95.9069
Il1a	212.471	311.253
Vps51	145.683	186.287
Lats2	93.8463	136.572
Tbc1d9	368.965	542.015
Dyrk1a	252.413	356.317
Kif20a	34.6325	89.1211
Med16	189.211	255.748
Cd74	310.827	413.104
Atp11b	185.219	255.418
Myo1e	74.0205	108.224
Pcdha4-g	196.896	307.547
Pcdha6-g	196.896	307.547
Pcdha7-g	196.896	307.547
Pcdhga1	196.896	307.547
Pcdhga10	196.896	307.547
Pcdhga11	196.896	307.547
Pcdhga12	196.896	307.547
Pcdhga2	196.896	307.547
Pcdhga3	196.896	307.547
Pcdhga4	196.896	307.547
Pcdhga5	196.896	307.547
Pcdhga6	196.896	307.547
Pcdhga7	196.896	307.547
Pcdhga8	196.896	307.547
Pcdhga9	196.896	307.547
Pcdhgb1	196.896	307.547
Pcdhgb2	196.896	307.547
Pcdhgb4	196.896	307.547
Pcdhgb5	196.896	307.547
Pcdhgb6	196.896	307.547
Pcdhgb7	196.896	307.547
Pcdhgb8	196.896	307.547
Pcdhgc3	196.896	307.547
Pcdhgc4	196.896	307.547
Pcdhgc5	196.896	307.547
Dnmt3b	84.4145	130.59
Fbxo11	235.963	328.068
Klc4	576.706	777.202
Ubiad1	88.2627	121.561
Copz2	122.422	166.188
Itm2b	25889.9	36312.8
Crat	490.369	674.242
Wipi1	184.41	272.849
Kcnk12	81.3268	121.134
Jmjd7	189.926	259.589
Lrba	110.239	172.637
Zfp120	195.466	268.184
Gigyf1	802.143	1095.52
Rpl39	486.071	711.228
Irg1	31.0393	74.9593
Pcsk7	281.017	402.078
Prr11	59.929	90.7556
Map4k2	476.135	655.846
Sun2	1156.06	1611.58
Espl1	64.817	117.832
Bcl7a	79.5198	109.447
Gda	30.506	84.6217
Brat1	155.502	191.615
Coro2a	231.547	310.166
Il6st	472.034	628.582
Nol7	275.234	393.971
Uba3	204.916	257.073
Txnip	1505.77	2115.8
Nkiras2	464.323	614.908
Klhl24	362.761	502.641
Sesn1	661.499	936.289
Sapcd2	66.8745	104.805
Kif20b	49.3635	87.0752
Incenp	708.389	971.957
Fads3	26.0033	93.5365
Lgals3	140.297	210.508
B2m	13479.3	18275.8
Dclre1c	286.616	390.122
Tor4a	298.948	413.409
I830077J02Rik	48.6287	85.117
Klhl9	106.032	150.443
Cdca5	123.569	167.357
Ncapd3	286.049	378.916
Cdc23	74.9165	106.54
Gpr183	628.486	862.489
Arrdc2	98.292	125.951
Gabbr1	271.156	371.055
Hspa1b	16.2052	79.0965
Stoml1	161.69	220.546
Crybg3	145.573	188.821
Zmym3	239.889	333.268
Arhgap4	931.895	1269.36
Pdgfb	236.774	329.166
Wsb1	1042.89	1454.75
Pink1	386.364	544.051
Zfp1	125.89	174.171
Dsn1	69.2565	113.385
Mmp9	163.143	243.427
Rnf103	192.438	263.612
Mad2l1bp	142.952	182.704
Dbf4	133.919	178.273
Ccdc125	67.3995	107.32
Tgds	72.657	103.192
Olfml2b	116.948	165.334
Hp	180.194	249.631
Spns2	81.0118	121.332
Jak3	699.284	947.638
Map1lc3a	369.498	487.292
Rpl27a	474.545	681.753
Fen1	380.179	508.063
Ndc80	30.8995	85.4134
Tsta3	417.697	565.215
Paqr4	210.082	291.472
Exoc3	146.582	193.176
Ireb2	298.989	397.259
Pkm	4780.14	6373.44
Clic4	227.468	309.891
Htatip2	144.57	199.816
Jup	262.042	351.101
Armcx5	54.7343	93.7343
Efnb1	109.401	164.986
Tmem82	46.105	88.9556
Tef	295.246	407.501
Med26	45.5592	86.7369
Ncapg	40.8185	82.2143
Mrpl33	400.394	532.193
Cradd	108.371	145.503
Chd6	213.883	275.442
Dennd6a	99.8915	149.836
Dhx57	211.227	286.265
Eva1b	257.511	353.584
Gm996	104.091	141.333
Ercc6	71.8672	104.34
Litaf	805.963	1082.13
Mepce	336.492	474.367
Accs	354.51	484.656
Hmox1	1324.61	1834.95
Uqcrh	719.188	969.396
Rbm26	730.496	1018.67
Ttc17	184.824	251.771
Frmd8	431.261	573.417
Pfdn5	596.893	799.94
Zfp513	578.942	754.864
Ccdc28a	70.2113	99.8762
P2ry12	11575.1	15588.8
Rcan3	127.652	168.212
Crebrf	153.206	219.746
Rb1cc1	88.7055	143.004
Insl3	474.004	636.964
Arrdc4	38.0768	79.0142
Slfn2	230.868	311.616
Scnm1	351.081	462.393
Ceacam1	165.582	215.518
Pirb	57.0837	89.1567
Phf20l1	152.414	220.566
Smcr8	205.16	270.493
Sugp1	110.613	148.762
Ndufs6	138.949	192.647
Cnr2	78.1635	110.083
Rgs2	1211.02	1625.84
Acad11	102.628	142.328
Cux1	538.261	726.015
Cd9	3091.72	4090.85
Pygm	232.71	288.016
Slco4a1	45.0018	90.8264
Cd24a	41.5348	85.0367
AI467606	244.34	329.533
Tbc1d17	311.636	401.504
Kdm4c	145.122	199.868
Sdccag8	57.3888	98.9839
H2-Ob	118.807	152.864
Msra	121.085	160.618
Ccl24	91.6278	121.037
Slc2a5	1123.04	1518.06
Sapcd1	50.394	86.3483
Prdx2	584.982	777.186
Cnot4	116.117	149.92
Pak4	68.8543	109.484
Tbc1d10c	73.8732	103.919
Pilra	106.601	152.935
Tsr2	102.731	137.057
Ubald2	311.254	425.306
1110012L19Rik	68.568	103.342
Abi3	2053.54	2675.37
Dst	1115.92	1497.08
Mybl2	40.7565	86.0229
Tppp	128.883	163.318
Acad8	216.559	269.862
C5ar2	125.103	169.793
Pias3	314.418	391.954
Rasa2	144.299	179.045
Osgin2	86.4765	116.723
Prtn3	67.909	232.859
Ski	866.578	1142.2
Arl3	80.3353	117.159
Ilk	1360.22	1788.36
Vopp1	40.7212	79.4419
Ptprs	271.041	374.926
Rin2	925.449	1249.57
Zfp426	132.601	187.952
2900026A02Rik	308.073	404.439
Bhlhb9	111.601	154.483
Hpgd	983.888	1349.85
Dlk1	67.719	161.66
Ict1	166.789	218.747
Maged1	169.306	222.211
Spata13	152.472	210.488
Gsg2	43.6753	84.5791
Mertk	71.4905	99.3982
Kctd13	100.551	136.885
Dtx3	163.135	209.511
Pradc1	122.915	174.138
Gtf2ird2	100.712	134.897
Zfp688	68.138	94.9398
Tsc1	294.462	395.772
Cdkn1c	33.1755	90.3518
Dgat1	237.004	319.6
Sparc	16722.7	22360.2
Ggta1	271.22	369.745
Fgr	45.5288	91.9051
Sh2b1	824.795	1104.17
Aif1	952.969	1276.94
Idnk	208.541	276.5
Zfc3h1	106.811	138.681
Pfkfb4	398.701	534.946
Afmid	98.656	129.614
Ank	299.972	403.261
Arrdc3	84.0915	110.964
Lrrc14	97.8468	136.101
Etv3	265.712	351.362
Srrd	814.202	1091.12
Baiap2	161.952	210.195
Kptn	111.586	146.469
Serf1	32.2948	79.6606
Hexdc	180.857	253.926
Dapp1	404.178	537.177
Msl3l2	88.36	121.345
Sfxn3	179.036	218.319
Rhobtb1	196.985	252.106
Cpsf4	567.912	748.828
Pmf1	726.68	932.462
Npr1	95.004	118.751
Gins2	314.427	414.597
Ago4	96.3335	122.004
Fgd2	5104.96	6780.86
Tmem129	104.423	145.956
Zfp952	44.1655	87.3523
1110032A03Rik	75.0888	95.2618
Gas2l3	234.432	302.646
Sgol2	41.023	85.1398
Slc4a7	197.874	254.442
Rit1	224.795	299.328
Atp5e	385.336	501.693
Med11	190.928	236.761
Rhot2	114.834	143.283
Acp5	67.085	98.6896
Zfp691	107.602	146.111
N4bp2l1	116.879	178.726
Ldha	3193.33	4225.67
Sord	454.355	571.54
Dpf2	364.408	438.245
Rpl23	381.911	496.805
Dhx40	100.228	137.91
Cd86	1001	1315.01
Nrep	70.3768	102.303
Pla2g15	2347.88	3074.05
Pfkfb3	338.88	446.803
Tmem184c	130.105	167.942
Ptp4a3	689.425	843.61
Pim1	232.757	303.47
Ebpl	77.415	102.87
Cep135	33.6863	69.9617
1700030K09Rik	67.942	89.4917
Rnaset2b	1391.62	1849.95
Lmf2	420.118	533.561
Taf1	185.779	239.668
Col1a2	25.5625	70.2933
Tmem44	446.428	569.075
Ktn1	212.975	279.068
Cdk7	158.998	214.011
Fam107b	249.514	320.495
Xpo1	267.931	349.226
Camk2n1	705.83	913.4
Itgax	67.2368	95.4712
BC029214	146.255	179.428
Parp2	88.7283	117.959
Rfwd3	87.8123	115.991
Lrig2	151.717	195.791
Capza2	827.527	1055.82
Pik3ip1	197.701	331.64
Cetn2	109.496	144.672
1600012H06Rik	309.292	409.903
Dcakd	1083.55	1377.69
Cenpt	187.068	248.69
Sqstm1	2045.9	2650.52
Zfp143	74.384	104.151
Lzts2	58.385	83.3718
Srgn	1108.63	1442.66
Tnfrsf23	101.738	144.344
Stxbp3a	309.074	403.221
Crcp	228.655	298.757
Lyrm2	191.649	237.08
Cnnm3	147.82	196.451
Smox	864.569	1125.83
Gpcpd1	229.154	290.339
Lrsam1	154.487	207.471
Smad7	441.713	561.089
Phldb1	140.352	194.674
Abhd4	586.88	750.725
Nsl1	82.298	114.182
Zmym5	415.043	524.083
Arhgef40	554.995	711.893
Tmem229b	198.7	244.777
B4galt4	332.583	423.775
Rapsn	361.171	498.412
Fnbp1l	66.666	96.6123
Ccdc9	515.381	664.488
Zfp386	120.906	165.654
AB124611	1156.74	1530.81
Ccdc28b	90.9562	117.433
Ppm1b	85.2455	110.763
Kmt2e	180.691	251.529
Rsad2	22.2452	65.8814
Stx5a	1232	1597.03
Wdr89	10353.9	13346.8
Pyroxd2	600.29	779
Rpl37a	52.8185	89.6861
Mga	282.283	366.108
Hbb-b2	143.991	177.436
Hbb-bt	143.991	177.436
Gpsm3	1085.29	1410.45
Rilpl1	192.714	253.991
Sall2	60.4293	81.7275
Zfp961	52.1317	77.9493
Relb	77.1423	98.4459
Wbp5	558.484	709.466
Cdk1	457.644	581.506
Mfng	808.205	1041.64
Rnaset2a	817.488	1071.56
Cib2	79.22	104.599
Slamf9	107.769	136.95
Arhgap22	306.405	389.9
Ube2i	84.2997	107.921
Cdk5r1	499.862	644.435
Osgep	288.87	373.119
P2rx7	975.558	1249.33
Odc1	48.9052	72.6613
Ccl4	656.514	919.656
Lrrc16a	85.7327	111.168
1110034G24Rik	56.32	76.5692
Mbtd1	561.069	756.078
B430306N03Rik	103.623	134.451
Rbfox1	32.5877	76.5784
Zbtb5	70.7015	89.213
0610010K14Rik	798.409	1003.88
Lacc1	949.106	1231.01
Far1	125.988	158.564
Tab1	284.884	366.845
Unc13d	140.124	187.679
Ric8	807.909	1049.06
Siglech	5415.18	7031.39
Gngt2	134.522	186.518
Hrsp12	133.389	164.849
Cox4i1	535.517	693.44
Susd3	887.92	1133.51
Cdca4	195.511	256.169
Adam8	220.138	292.179
Rpl41	7409.54	9294.66
Phf13	144.248	178.722
Zfp658	48.5448	77.637
Msrb2	257.52	335.977
Clk1	424.125	529.057
Rhoh	390.743	505.105
Zgrf1	118.52	146.539
Glb1l	51.2442	74.6458
Garnl3	88.2028	118.231
Primpol	221.464	291.461
Irak4	119.555	145.633
Hells	43.9935	78.5818
Fam96b	48.9835	80.9716
Tmem128	211.454	248.212
Haus7	225.599	278.948
Yipf4	316.73	398.374
Ehbp1l1	1116.49	1399.71
Fscn1	444.562	558.732
Ube2h	266.268	338.784
Trappc1	678.037	874.54
Pmepa1	1095.46	1475.17
Col3a1	30.469	85.6311
Traip	101.226	146.223
Zfp839	277.757	363.429
Cd83	840.6	1060.54
Sod1	97.7007	122.914
Gpatch3	118.989	151.998
Vamp8	1395.05	1747.17
Rai1	264.297	331.746
Chmp5	252.795	326.826
Mob3c	450.238	559.911
Fam149b	136.873	175.873
Il1rl1	120.244	155.111
Zfp655	62.2278	90.4668
Whrn	406.65	511.537
Cst3	42216.5	53531.6
Ccdc12	189.537	245.92
Trpv2	91.2185	120.704
Myh9	1004.65	1280.31
Epm2aip1	64.7285	90.203
S1pr1	401.648	524.713
Fam162a	94.2413	132.629
Cela1	62.9383	94.2208
Aar2	93.6337	120.564
Rrnad1	142.349	174.087
Dok1	367.443	479.573
Snrnp27	211.978	260.099
Tet2	174.656	220.09
Trmt10b	49.4947	76.7746
2810408M09Rik	96.3045	125.452
Rnf8	111.793	155.74
Bank1	148.017	177.468
Pbx2	570.828	724.331
Ift46	303.053	377.172
4933434E20Rik	331.788	414.281
Psmb1	204.629	262.212
Orc6	150.476	196.661
Adck3	34.6123	78.2069
Endod1	79.7362	104.179
Apmap	365.714	465.612
Man2c1	102.536	132.518
BC030867	44.1995	84.8407
Reep4	365.225	466.872
Il21r	386.046	475.443
Rgs14	108.293	133.751
Nuf2	68.8178	98.8507
Slc25a19	136.405	175.088
Sfmbt1	341.298	425.87
Sash3	828.865	1038.19
4833420G17Rik	304.798	404.941
Pcyt1a	165.823	202.388
Mmd	190.831	232.913
Prelid1	1158	1418.26
Kctd20	66.3427	100.35
Zkscan14	66.7027	78.255
Tuba1c	247.824	309.17
Cox7a2l	893.792	1083.85
Mis18bp1	62.2127	80.2911
Cmas	327.742	404.066
Rc3h2	154.054	197.581
Rgs10	4963.32	6196.77
Ckb	2929.52	3635.89
Gpr157	226.835	293.069
Amz2	109.32	134.989
Ttk	34.2973	72.1308
Nlrp3	240.656	295.23
Slc35d2	89.9243	120.239
Morc3	554.922	699.622
Tnip1	254.778	321.537
Tmem40	30.1912	73.0184
Mapk3	1538.3	1904.33
Mgea5	1263.4	1577.39
Myeov2	427.738	540.324
Sema6c	57.8407	86.4682
Ccdc23	820.612	1004.87
Asb1	64.9308	95.0386
Pxmp4	102.605	133.317
Tecpr1	374.298	491.786
Patz1	168.738	206.704
Mpst	108.286	130.415
Tmem243	186.006	233.117
Gtf3c5	190.264	249.864
Lpcat2	2720	3386.98
Fam103a1	155.977	201.249
Atg2a	145.675	184.284
Lrif1	115.673	144.847
Ppp1r16a	112.105	149.545
Nit2	106.569	134.417
Tubb4b	260.792	343.227
Samsn1	218.859	276.358
Dclre1a	109.039	136.257
Aldh6a1	118.876	159.023
Sat1	650.318	818.083
Pou2f2	4405.49	5492.83
Zkscan5	95.9232	118.124
Fam204a	106.192	138.359
Col4a3bp	420.227	517.666
Klhl25	154.567	203.37
BC035044	471.95	564.235
Fbrsl1	699.626	824.891
Sik3	153.776	189.759
Fosb	197.535	281.906
Igf2	126.184	299.774
Cebpzos	564.427	707.294
Kdm5d	39.8265	59.5922
Cdc14b	113.296	137.803
Pdcd7	71.6713	94.5814
Chchd5	154.935	190.038
Snn	1134.11	1432.98
Rufy3	146.294	172.455
Tmem144	241.446	283.33
Cipc	67.5685	98.405
Zcchc11	257.79	340.323
Commd5	163.049	195.172
Cd300lf	319.708	452.238
Mgat1	1284.24	1599.62
Wac	73.9805	99.2515
Tcirg1	75.7018	94.7087
Stil	54.6943	94.1612
Gatm	1149.18	1382.6
Ndufb5	176.622	226.276
Slc15a3	373.903	500.017
Aagab	1023.33	1271.93
Thada	85.0465	103.833
Crlf2	775.133	1017.13
Tjp1	165.378	220.932
Capn2	68.2715	94.2568
Ssbp2	131.133	164.403
Oip5	71.832	95.7403
Hinfp	32.5742	76.1275
Zfp160	39.6107	72.1173
Arhgap35	131.424	163.054
Rnf167	268.055	329.063
Kdm1a	118.877	143.496
AF251705	1087.03	1375.05
Inpp4b	132.502	168.423
Pdlim4	219.688	268.36
Zfp704	294.22	358.045
Cox7a2	135.048	165.582
Tyrobp	5504.2	6915.99
Taf6	100.166	124.113
Rpl22	2317.38	2949.08
Rcn3	138.665	174.587
Bach2	352.325	438.279
Actg1	222.242	269.224
Mpg	68.6287	90.7853
Noxo1	31.921	76.756
Pdcd4	37.9595	71.8968
Tusc3	333.872	399.283
Tmem127	345.969	422.276
Gucd1	201.539	260.913
Nit1	231.714	278.734
Cd37	2224.89	2654.12
Grap	384.134	476.234
Cxcl16	234.752	284.307
Lpin2	934.801	1174.17
Ptbp2	308.729	389.834
Med30	334.863	429.622
Gabarap	3080.22	3739.18
Alyref	156.8	203.991
Tmsb4x	21884.3	26830.3
Stmn1	445.292	556.081
Tcf19	203.136	276.639
Card6	95.3783	128.955
Nrm	977.656	1190.64
Ctdnep1	653.122	787.603
Crlf3	443.891	543.024
Tuba1b	949.554	1168.63
Commd1	274.353	334.131
Bcdin3d	106.111	132.024
Mest	34.659	90.0563
Fam105a	3278.78	4081.01
Relt	266.488	332.927
Natd1	154.233	194.222
2410089E03Rik	151.686	174.236
Hspb6	98.1702	125.399
Ier5l	79.4815	93.361
Dedd	194.978	233.013
Rps3	576.873	731.514
Cbfa2t3	869.994	1058.56
Ankra2	225.084	273.175
Ikbip	80.2522	99.9721
Casp8	957.352	1143.5
Galk1	112.63	146.535
Pkig	1227.88	1522.36
Taf1c	176.087	210.928
Son	1889.65	2320.06
Scaf11	476.3	568.385
Ascc1	205.717	240.813
Naa40	183.117	215.196
Ivns1abp	3924.53	4848.61
Irf2bpl	478.687	598.448
Uvssa	245.987	297.012
Akap11	216.88	261.942
Rpusd1	160.814	215.537
Rfc5	165.141	197.089
Hcfc1r1	459.923	562.065
Tmem242	331.986	414.901
Cnppd1	1044.96	1256.02
Mkl1	294.635	370.411
Elf1	425.905	514.737
Kctd12b	45.1452	73.2528
Ugdh	106.533	134.524
Ptrhd1	310.379	373.752
Leng1	64.3685	87.4608
Klhl20	90.0485	109.277
Bbip1	249.876	310.253
Tmem185b	178.681	227.304
Kank3	75.8525	99.2128
Pkib	409.133	501.743
Pdcl	164.725	194.848
Gtf2f2	187.077	224.162
Plekhm2	447.551	550.379
Zfp687	276.955	335.156
Rnf7	851.218	1058.12
Rbm7	616.795	748.895
Pygl	261.962	338.929
Rad9a	368.323	474.155
Usf1	185.272	220.806
Cd81	7643.33	9322.45
Vim	734.824	937.121
Rrm1	524.114	644.407
Ap4b1	155.281	182.146
Cryba4	1374.74	1645.07
Stk38	614.543	769.072
Enc1	49.0737	88.6935
Snapc2	241.145	287.119
Micu3	40.6728	62.4716
1810037I17Rik	454.787	560.388
Eme1	24.1545	70.5058
Prr5l	13.71	52.933
Zscan26	272.029	368.664
Aip	204.452	230.552
Vbp1	202.824	244.725
Tmem119	5627.9	6633.09
Cxcr2	443.836	518.663
Slpi	71.0327	99.6553
Flcn	985.129	1245.9
Triap1	255.35	287.817
Sugp2	245.959	287.288
BC100530	71.6485	93.4926
Zfp963	26.1992	69.7146
Sec14l2	61.8025	91.2416
Gpr34	1697.72	2072.24
Tesk2	77.4638	91.1989
Selplg	5759.96	6926.82
Tec	384.614	473.021
Liph	244.128	301.055
Galm	76.2808	101.27
Lsm2	168.837	202.828
Jam2	53.4127	74.1808
Rnf215	900.904	1072.98
Fastkd3	36.64	72.4791
Plekho2	262.763	302.352
Fam69a	60.904	72.8632
Gamt	267.275	301.476
Cenpc1	104.177	127.409
Cog4	237.185	272.894
Fbxo34	165.418	195.437
Dtnbp1	240.98	303.835
Pvrl2	352.634	423.286
Igtp	167.995	201.535
Nanos1	60.0463	73.4454
B3gnt2	62.09	97.9507
Exosc3	88.886	109.514
Ufc1	688.869	825.314
Chd8	608.178	752.967
Prim1	156.56	178.948
Tlr12	47.6758	67.7756
Trim3	76.466	86.5506
Slc25a11	1078.69	1281.47
Exoc6	116.535	140.322
Rgl2	3870.19	4723.67
Limd2	4726.09	5646.52
Ankrd54	110.081	139.448
Ankmy2	91.316	116.161
Apba1	109.929	136.763
Cfh	2911.86	3527.25
Tmem11	285.811	350.39
Cep70	107.791	136.617
Fis1	733.658	886.765
4930402H24Rik	53.718	70.0267
Snx20	381.259	464.31
Map3k8	353.205	436.846
Msmo1	148.222	178.555
Osbpl8	107.855	118.525
Tmem50a	3732.22	4534.29
Tmem173	915.406	1134.17
Alkbh5	154.673	183.957
Acrbp	32.0703	73.9594
Serac1	79.715	93.1137
Mcemp1	48.1752	81.7329
Fbxl19	39.914	65.7774
Ebi3	675.714	830.084
Nedd8	959.03	1144.85
Gm608	97.152	114.955
Ercc4	134.09	157.821
Med9	298.029	355.271
Eid1	1117.48	1308.71
Kat5	253.116	297.126
Fyttd1	218.67	257.017
Supt7l	91.5572	108.418
Rad18	22.014	65.8504
Trp53bp2	213.063	260.276
Otud1	69.0517	81.1863
Fignl1	63.1625	84.7526
Ntpcr	1818.74	2212.57
AK010878	111.061	131.591
1110058L19Rik	81.6165	103.102
Ptpro	498.454	608.898
Cops6	99.903	115.574
Alkbh4	136.731	175.878
Tpmt	52.6713	85.9252
Kdm1b	87.7322	102.795
Cyp27a1	402.279	480.696
Icam1	775.36	915.061
Magi1	139.357	180.923
Cracr2b	200.077	243.04
Ggh	502.507	603.767
Rbm10	177.86	213.362
Xpo6	331.927	391.787
Nub1	318.214	405.274
Zkscan17	273.236	322.986
Runx1	943.749	1156.71
Zfp788	32.4693	68.809
Pnpla8	171.481	211.737
Gpr162	28.2167	74.6963
Cog7	135.273	171.281
Ppp3cb	289.308	342.151
Txnrd2	255.96	278.629
Ubtd2	51.3987	77.5943
Kcnip3	75.0408	102.212
Glipr2	68.312	92.9007
Tm6sf1	1148.36	1422.52
Hvcn1	1175.53	1432.81
Bcl7b	208.198	252.409
Rbm48	64.6647	93.2475
Mxi1	416.361	485.937
Zswim8	597.102	724.187
Tmc6	471.737	561.898
Nmt2	87.9365	112.039
2310045N01Rik	50.231	69.5278
Fbxl4	200.88	236.06
Ticrr	33.3095	65.6555
Trim36	61.205	79.3127
Tbk1	863.251	1035.17
Dap	655.669	795.062
Tmem206	875.354	1065.93
Nrip1	415.873	508.174
Arl16	77.1753	99.0952
Atg14	104.128	129.758
Fam214b	280.635	321.306
Plec	183.103	220.466
Ston2	34.8665	71.9311
Pid1	147.542	169.061
Cd1d1	62.744	96.1218
Epb4.1l2	3364.33	4123.57
Cdh23	43.1058	68.7177
9930104L06Rik	166.628	196.223
Vipas39	199.605	237.472
Txn1	389.698	477.105
Ccni	1666.55	1985.76
Ifnar1	246.098	299.488
Phlda1	81.302	109.144
Haus4	358.199	426.487
Zkscan6	115.636	145.89
Zfp715	159.35	189.093
Arhgap9	560.68	679.411
Actn1	217.387	267.234
Brca1	42.4225	72.4765
Pan3	163.504	187.728
P4ha2	36.4683	75.5803
Rab12	193.719	238.633
Brd8	489.285	583.982
Apobec1	681.389	802.468
Fam114a1	86.351	109.445
Trp53inp2	251.887	293.968
Klhl23	51.6865	78.6042
Ppp2r1b	190.741	236.081
Fam111a	227.627	291.902
Asf1b	170.284	202.877
Vkorc1l1	78.1072	91.56
Cyth2	334.496	399.648
Blnk	720.736	872.002
Tomm6	777.137	924.705
Slc2a8	845.525	999.684
Alox5ap	1699.52	2041.23
Atpif1	342.387	410.615
Yes1	44.7118	64.1017
Myo9a	143.583	170.527
Elmo1	723.146	892.877
Zfp68	78.5517	89.7462
Cdc27	153.495	174.603
Mtss1	310.988	383.122
Ldoc1l	37.0187	74.9243
Sema4c	754.335	922.988
Miip	617.224	723.694
Bin2	1342.67	1685.92
Pip5k1c	579.016	686.393
Tprgl	697.849	833.977
Cadm1	1119.73	1361.84
Pias4	147.05	171.867
Bst1	21.274	66.1578
9430038I01Rik	164.111	199.833
Rac2	3518.49	4181.33
Trappc6b	253.767	316.578
Kpna4	274.611	328.907
Ncaph2	600.905	704.596
Ppp4r2	113.858	133.827
Sub1	749.15	923.089
Mylip	778.462	939.947
H3f3b	4675.57	5630.52
Pex6	169.134	200.078
Snapin	470.592	555.129
Arpc3	1583.91	1868.17
Tmem141	404.311	483.026
Ska3	43.2328	77.8722
Setd5	361.723	422.134
Lmo2	1786.07	2147.88
Emb	165.982	201.276
Gla	154.779	176.646
Slc30a4	65.7897	77.8023
Cul4b	72.0662	89.5143
Npm1	1709.27	2051.62
Ifih1	55.699	73.9158
Cnih1	764.992	891.209
Ppm1f	192.704	233.136
Gnpda2	83.1202	113.25
Rpl19	41.1903	72.3123
1700123O20Rik	235.737	280.707
Capn10	59.408	68.3129
Anxa1	511.919	560.268
Topbp1	885.518	1039.65
B9d2	180.66	207.575
Amdhd2	339.323	392.885
Csnk1g2	1042.59	1229.29
E4f1	131.996	158.778
Pip5k1a	254.732	305.859
Siglec5	222.546	274.645
Dnajc30	172.538	206.87
Lrrc25	284.298	324.043
Msantd2	184.132	234.995
Eif3e	199.33	228.362
Adck2	134.247	162.087
Zfp943	64.824	77.1618
Nr2c1	77.165	95.67
Ets1	172.217	224.584
Serpinh1	18.8912	50.6965
Gabarapl2	69.7338	84.9498
Wdr83	78.8452	100.339
Myef2	96.6373	130.191
Ap2s1	1553.91	1867.87
Ggt5	169.661	214.482
Dnmt3a	394.325	475.028
Unc45a	240.491	289.481
Sirt7	1175.73	1365.16
Peli1	984.095	1162.19
Cmtm4	190.664	225.777
Mtif3	133.425	152.491
Ngly1	135.62	163.021
Hn1	1049.47	1225.44
Dock11	246.577	269.957
Atl2	116.151	146.971
Orai2	165.431	196.741
Gpbp1l1	68.3808	81.3337
Git2	1005.95	1176.74
Gtf2a1	88.4267	116.759
Lst1	25.9108	69.4449
Cstb	469.608	567.244
Fkbp8	1380.67	1591.08
Folr2	168.728	201.758
Msh3	80.8195	101.342
1700052N19Rik	78.127	96.2432
Thumpd3	394.751	473.454
Arhgap12	211.668	263.379
Paxbp1	344.671	397.452
Gmeb2	162.625	189.773
Zbtb6	73.051	94.5776
Oxr1	152.893	184.361
Fam179b	57.821	75.3357
Ldhb	991.243	1168.49
Bhlhe41	164.037	191.378
Mis12	26.8555	61.8569
Arpp19	169.32	208.019
Tcf20	127.921	150.842
Grk6	413.524	478.18
Kif2a	50.7987	75.9815
Itpripl1	379.786	445.221
Vcpip1	82.3468	96.4563
Nbr1	546.055	650.361
Lefty1	40.9308	61.9511
Mtmr14	153.879	183.276
Uchl1	39.4685	64.0327
Ppp1r11	114.413	135.698
Srgap2	1981.65	2339.11
Bcl3	95.4793	121.311
Rnf149	2178.54	2550.67
Hp1bp3	863.52	988.258
Hdac7	58.3063	76.015
Naa35	338.718	406.632
2610528A11Rik	127.122	169.766
Tlk2	161.487	193.066
Anp32a	828.168	999.878
Trpm4	151.31	175.945
Hltf	807.025	935.324
Mtmr3	425.251	503.379
Slc11a1	3575.59	4226.74
Cnrip1	139.933	153.969
Swt1	56.248	74.6432
Cox6a1	2074.06	2475.05
Ifnar2	241.681	291.925
Cask	96.7578	119.6
Polr2e	802.738	942.859
Aim2	765.506	897.43
F9	29.0827	59.2454
Zfp329	46.7747	74.4886
Cyth4	5520.69	6367.25
Ccz1	587.915	704.277
Ctbs	359.404	432.09
Hexim1	378.424	456.404
Mastl	35.334	65.8263
Rptor	853.857	989.132
Nsdhl	105.597	117.988
Tpm4	658.785	759.301
Slc4a1ap	68.3855	82.9979
Elmod3	96.1947	115.857
Eif3m	45.9158	69.3899
Zbtb24	48.8218	74.5382
Btd	165.728	194.495
Cdc14a	32.6698	67.3438
Wipf1	703.442	829.974
Gadd45g	351.839	412.74
Cd79b	976.875	1122.71
Sepw1	271.183	317.216
Uhrf1	128.038	146.67
Rad21	866.399	1016.64
Wdr11	357.216	438.457
Zfp608	74.3792	92.5173
Arap1	1225.99	1427.53
Rbm18	267.527	318.702
Slc26a11	78.8388	91.3204
Cib1	426.462	506.412
Cox6b1	372.372	424.011
Trim12a	209.878	247.029
Ago3	39.8873	60.7579
Gga3	527.978	623.761
Ubtd1	488.16	541.779
Ly86	21621.3	25402.6
Blvrb	118.19	133.944
Kxd1	402.968	470.626
Nfkbie	77.3125	84.718
Zfp414	128.445	159.484
Golm1	3827.91	4533.44
Nmd3	112.685	141.197
Dusp2	343.558	391.612
Calm2	2821.71	3292.67
Pik3r4	235.79	268.541
Fxr1	293.087	358.699
Pcmt1	229.926	262.641
Rpl36al	212.975	250.649
E2f2	171.75	195.863
Parp11	75.3022	104.212
Mfap1a	76.512	94.4832
Ggnbp2	281.674	341.476
Creb3	165.63	191.97
Acer3	283.394	315.887
Dstyk	206.296	239.591
Slc16a3	391.582	516.148
Rras	153.942	174.559
Zbtb39	64.4183	91.5284
Cnep1r1	377.198	451.47
Sf3b1	1936.26	2306.5
Fbxo8	259.307	301.662
Senp2	708.721	817.241
Mettl6	126.409	156.737
Ap5z1	338.674	394.993
Snrk	203.322	242.695
Mrpl44	175.666	214.127
Vprbp	66.6308	73.5492
Cep85	73.679	91.113
Cxxc5	973.93	1124.12
Spata2l	37.9718	61.3011
Herpud2	251.316	291.899
Nab2	175.233	203.476
Spen	200.339	240.481
Prrg2	351.768	409.346
Zfp260	100.258	115.017
Galnt12	479.602	569.134
Mov10	61.7965	85.9085
Srp19	452.32	549.963
Selenbp1	47.2353	63.5235
Fzr1	350.928	382.809
Myo18b	97.4813	120.758
Mrm1	74.145	88.2833
Cwc27	167.684	196.237
Ell	382.173	455.943
Zfp90	602.258	692.81
Mical1	126.645	152.092
Atox1	449.436	517.369
Zfand5	290.373	344.805
Bpgm	93.1562	104.795
Cercam	87.2283	107.132
Mex3b	281.699	332.345
Ifit1	27.9828	49.6184
Cnp	268.478	320.918
Rpe	108.225	115.721
Batf3	461.053	530.198
Sowahc	209.816	259.563
Sepp1	38072.1	44905
Zc3hc1	247.024	293.444
Snx32	153.397	175.376
Atg4c	69.0627	79.7863
Wdyhv1	120.806	141.62
Map3k15	99.6692	120.764
Dtd1	63.4888	79.2726
Tsen34	189.259	222.737
Grcc10	170.322	197.109
Siglecg	28.4917	55.9138
Diablo	379.397	462.462
Tmem194	60.815	77.2635
2310033P09Rik	80.9415	98.4377
Dennd5a	656.603	778.154
Marcks	10436.4	12228.9
Tnk2	166.705	191.832
Antxr2	47.3533	76.6892
Tmco4	72.8558	98.5183
Il1rn	43.585	55.0984
Gmnn	145.668	174.565
Gng10	2382.03	2705.88
Ager	171.285	201.78
Wdr37	301.064	352.11
Dnajb14	112.897	121.531
Socs2	57.824	70.3422
Naaa	1340.27	1554.54
Itgb2l	44.3903	73.2728
Pgpep1	160.19	174.195
Agbl5	67.766	82.137
Sdr42e1	50.0788	78.2038
Igf2bp3	630.993	718.444
Col15a1	124.169	160.9
Ybx1	2002.94	2309
Rnf114	905.321	1026.36
Trpm7	565.13	649.871
Phyhd1	4422.37	5209.81
Mtch1	1332.04	1503.54
Camk2a	34.6522	61.9299
Naa15	118.773	128.458
Mex3c	96.6508	109.237
Ngfrap1	362.295	416.029
Vipr1	50.61	67.6912
Tgs1	275.053	323.738
Dnajc12	67.5803	94.193
Mpo	1.17725	36.2388
Smim20	414.862	470.22
Plekhj1	272.28	317.508
Laptm4b	373.595	440.068
Ttll3	115.355	126.511
Mapk13	45.9135	81.1206
Csf1	670.786	777.173
Ubxn1	420.841	503.92
Rbms2	74.6005	87.057
Mtus1	1045.93	1202.07
Kdm3b	130.743	154.34
Ccdc34	160.373	187.22
Fancc	71.8835	94.6365
Stradb	272.75	329.52
Isoc2a	89.479	109.724
Gle1	162.712	186.128
Csad	768.947	910.467
Zfp644	132.705	147.479
Gtf2ird1	101.338	126.203
Ephb3	48.4025	64.7513
Dedd2	112.215	141.005
9030617O03Rik	99.6202	120.7
Snrpg	68.2185	90.8235
Hpn	82.2148	92.5411
Hspa14	150.148	166.799
Zfml	71.6707	89.7906
Upf1	287.193	325.293
Eml3	886.84	1025.64
A530054K11Rik	40.7915	75.9567
Terf2ip	84.626	95.9547
Hemk1	143.319	168.393
Zc3h15	258.096	296.474
Vps33a	201.435	229.886
Rpl15	189.682	220.783
Ptpn7	83.902	109.986
Tep1	154.405	171.463
Sertad1	84.551	102.091
Ephx1	160.145	166.317
Fcer1g	7042.49	8091.39
Plcb2	400.534	451.956
Nme3	209.458	235.776
Nosip	428.912	489.298
Skp2	77.1033	86.7452
Gcc1	56.1662	70.4635
Atp9b	593.981	690.229
Cgrrf1	193.289	237.822
Nudt7	65.559	78.8456
Ing4	1179.28	1344.8
G2e3	46.8252	72.257
Zfp182	127.511	143.268
Mbd1	311.919	359.374
Dirc2	346.64	422.118
Irf5	965.444	1094.34
Apobr	420.581	459.395
Pik3cg	803.765	930.53
Anks6	90.043	102.379
Gins4	259.496	293.814
Tmem41b	120.156	142.764
Bcl2l11	354.821	408.035
Tbcc	36.061	68.9599
Rab39	57.4338	63.5872
Vrk1	221.694	259.54
Psd4	326.534	361.288
Plxnb3	32.4788	64.4089
Pddc1	226.049	256.635
Suz12	385.136	439.388
Mcm10	67.6705	81.5673
Tmem134	886.074	980.804
Dnlz	401.101	455.996
Adss	326.292	381.811
Ube2g1	164.772	182.25
Actb	10146.4	11728
Taf1b	65.2692	85.0087
Dtnb	23.1765	55.5608
Cwc15	267.716	295.049
Ercc3	209.171	242.877
Fam195b	1136.91	1264.15
Uba7	207.779	228.423
Zfp397	39.512	61.578
Cd53	3570.92	4091.14
Actr6	49.5175	76.3908
Aldh2	1630.13	1903.96
Ints12	85.6508	103.441
Nucks1	112.828	131.515
Moap1	69.6082	75.3514
Plac8	23.051	55.7685
Zfp266	120.98	137.866
Ndufc2	227.617	273.099
Zmym6	54.5415	65.2083
Leprel2	232.214	248.609
Rcor3	62.1073	69.3346
Casp1	69.7873	76.9639
Ier3ip1	333.851	380.62
Adora3	581.656	678.15
Hgh1	88.9213	99.4105
Dip2b	442.479	504.274
Fbxo44	56.9755	85.6954
Capn7	306.505	361.534
Anp32e	832.188	962.323
Bad	384.443	476.782
Rtkn	46.2037	69.3259
Nsmaf	276.626	317.854
Dmxl1	222.063	278.426
Pold3	249.408	285.073
Plxnd1	162.065	200.069
Slc25a36	58.9125	60.3389
Trem1	25.8845	54.5424
Phf23	593.753	687.169
Tsen15	133.097	163.322
Rev3l	82.4055	106.89
Terf1	73.073	92.5508
Lsm4	1440.2	1645.13
Wls	776.396	886.881
Glrp1	40.7415	67.4797
Camta1	53.5215	67.3721
Pkp4	257.53	283.294
Ninl	254.839	314.002
Edn1	23.786	52.7629
B4galt5	118.91	156.81
Stk25	66.3192	75.7186
Zfp445	697.039	830.215
Hexa	4866.85	5560.06
Yme1l1	111.731	135.568
Tdp2	82.8487	88.9287
Dvl2	89.5948	127.649
Smc3	342.705	389.224
Gpank1	56.3753	68.2157
Csnk1g3	143.945	168.464
Cdca2	25.2915	72.0268
Mrpl43	1090.25	1219.73
Twf2	1805.93	2057.03
Lbp	52.3548	63.1186
Mdm1	64.378	85.996
Ptpn18	826.545	950.479
Fance	274.129	304.622
Irgm2	44.3197	76.7277
Atg101	247.663	282.953
Plcl1	29.6755	63.3063
Cenpu	34.8165	65.5751
Igbp1	1120.51	1289.3
Mtx1	180.301	199.92
Pigc	180.714	210.685
Sdhaf2	226.381	253.479
Ddx11	63.1423	79.365
Atp6v1g1	517.633	581.138
Spire1	472.785	544.384
Katnbl1	40.968	65.5842
Gtf2a2	327.602	386.657
Zbtb45	215.062	243.788
9930021J03Rik	84.5367	100.285
Tmem175	374.386	437.052
Zfp202	35.178	66.3264
Tmem106c	333.577	381.861
Tuba1a	998.33	1130.28
Rora	42.2097	67.3824
Dusp7	503.508	559.333
Athl1	63.281	86.9667
Polr2c	219.452	242.485
Zzz3	451.32	507.257
Psma1	891.101	1017.19
Tecr	763.94	870.878
Anapc11	554.297	619.148
Axin1	183.817	197.302
Sae1	538.217	618.599
Arid3a	655.828	773.76
Papd4	73.7998	89.6703
Abhd17a	838.718	968.065
Mrpl50	104.805	128.981
Hras	1943.19	2156.57
Dctpp1	79.642	92.9863
Shfm1	287.323	338.837
Rnf24	49.8428	69.3504
Zbtb49	69.8307	80.7971
Rcc1	224.614	254.678
Socs6	197.998	234.698
Lims1	1256.38	1429.62
Dr1	232.85	267.598
Dzip3	37.66	50.93
Crbn	228.979	260.72
Usp30	337.767	377.412
Camk1	1579.89	1801.11
Tmx4	163.941	184.817
Evi2a	3227.73	3601.56
Fam134a	726.095	824.935
Rfc3	51.2557	66.8736
Jak2	271.127	328.54
Dnajc8	1115.51	1274.87
Pomgnt1	299.399	295.699
Gmip	1734.4	1943.77
H2-K1	1260.74	1388.92
D3Ertd751e	60.0745	64.063
Prkca	174.69	199.911
Cerk	1401.77	1576.6
C330007P06Rik	41.4532	58.7588
Atp2c1	313.628	370.885
Phpt1	257.947	293.886
Map3k7	427.1	479.882
Ubb	2796.35	3309.52
5430435G22Rik	202.274	249.428
Ap1s1	786.629	885.638
Tmem199	364.01	434.74
Ptms	2214.33	2430.95
Fbxw17	70.8588	80.9071
Sox13	29.846	63.7984
Pum2	854.187	994.981
Fyb	1919.42	2203.8
Trem3	58	67.0516
Wfdc21	64.854	81.8186
Gsr	129.332	143.661
Fgl2	115.951	130.37
Gtf2h2	529.91	607.877
Preb	1217.39	1400.9
Lilrb4	399.822	485.959
S100a8	59.3798	89.1109
Tmem189	259.489	287.089
Ttf1	190.305	210.964
Hjurp	918.529	1042.84
Caprin2	69.4578	89.5746
Chmp4b	1081.62	1215.17
Aph1c	61.4565	75.0352
Thg1l	57.5293	75.774
Hnmt	67.165	73.9632
B3galt5	89.7805	110.974
Hmha1	3723.88	4183.91
Arl6ip1	2868.05	3198.47
Ptpn12	111.018	135.549
Bsg	3898.51	4411.68
Syne1	36.3957	63.7256
Spef1	30.1292	48.8444
Lpxn	269.883	318.747
Sec61b	406.995	485.509
Zfand2b	184.84	212.911
Chpt1	46.7085	77.7126
Top2b	388.805	437.547
Tsc22d1	123.743	145.907
Mapk7	321.776	349.795
Ppp1ca	2465.76	2810.92
Taf3	95.542	115.76
Ctse	35.2788	64.4078
Atp5c1	534.572	614.741
Uhrf2	284.896	332.569
Gpr107	530.783	595.546
Mob2	263.691	311.035
Papolg	42.6988	61.771
Mrps9	164.724	185.001
Lbx2	31.5595	52.3987
Atad2b	162.049	175.626
Ccr5	1013.85	1172.12
Tpm1	199.696	222.987
Pcbd2	55.8415	75.4838
Txndc17	803.3	921.006
Rpl13a	1133.78	1291.07
Tomm5	132.755	159.521
Fbxo9	88.0988	106.799
Rbpms	57.9827	72.2647
Adrbk2	210.978	251.403
Ctnnal1	57.6418	73.5792
6330416G13Rik	1049.22	1188.18
Heca	35.835	58.55
Insig2	200.915	225.814
Pus10	171.911	190.282
Tle3	415.897	474.52
Add1	876.462	1017.89
4932438A13Rik	159.375	187.59
Clk4	272.634	317.258
Npnt	719.091	795.106
Ltb4r1	80.269	92.5088
Cmpk1	741.058	845.012
Nupl1	64.4052	87.8757
Ltf	221.742	291.028
Ccndbp1	321.396	360.484
Pms2	69.6033	79.0726
Fam76b	453.123	486.053
Herc1	214.936	244.872
Sppl3	551.441	630.354
Ddhd1	52.8555	64.4211
Tubgcp5	926.076	1048.02
Bud31	332.149	368.205
Gpr137	654.943	724.699
Rufy1	233.548	279.103
Ptprc	1676.91	1888.67
Nfkb1	800.177	891.357
Actr5	95.2323	96.3205
Lpin1	275.161	317.837
Sdhb	130.764	153.764
Prmt2	95.2695	107.192
Fam92a	52.3847	67.7256
Oard1	201.607	235.632
Arhgdib	3609.71	4109.54
Mif	387.1	426.227
Gm20604	75.1328	82.7133
H2-T22	137.07	150.807
H2-T9	137.07	150.807
Mterf4	49.4145	68.5856
Ogfod2	191.915	217.82
Luc7l2	1493.53	1707.35
Nup50	330.894	364.012
Rpsa	259.732	312.563
Gm11545	35.5067	57.1874
Rab43	499.945	582.68
Ip6k1	1072.76	1198.77
Rab40c	218.402	251.598
Fli1	365.109	411.128
Ccnc	60.2653	66.1736
Asb8	219.031	244.317
Kansl1	482.044	585.279
Cog6	116.398	126.987
Dpm2	721.298	787.414
Pcif1	368.061	414.189
Sh3pxd2b	110.719	127.213
Rcl1	73.7677	81.2039
Slamf1	25.089	53.6503
Rapgef2	79.8085	89.1193
Wdr41	282.593	319.461
Stmn4	11.1125	44.9647
Sema4d	273.27	308.508
Brca2	45.2642	71.5052
Obfc1	52.025	73.8584
H3f3a	1402.57	1592.87
Lsp1	3346.52	3716.92
Stra13	634.943	710.049
Glo1	199.735	221.168
Msrb1	449.745	498.674
Rasgrp3	1387.45	1540.62
Stambp	142.877	161.188
Rab2b	73.7108	88.4968
Sec22c	43.3903	59.798
Galt	70.0585	85.409
Nol4l	225.373	244.609
Maf1	855.698	972.198
Gin1	109.419	128.603
Grhpr	99.3622	124.225
Smg9	589.615	655.887
Zfp707	104.137	113.605
Zfp780b	39.569	58.3882
Cryl1	505.623	568.596
Zfp40	54.7535	76.2423
Srp14	909.505	1021.62
Rab3gap2	147.23	171.516
Krba1	151.714	154.256
H2-Ab1	198.557	219.619
[truncated: 7,184 more rows]
