# Supplementary material for: Maternal Type-I interferon signaling adversely affects the microglia and the behavior of the offspring accompanied by increased sensitivity to stress
Source: Mol Psychiatry. 2019 Nov 26;25(5):1050–67. doi: 10.1038/s41380-019-0604-0 (PMC7192855; doi:10.1038/s41380-019-0604-0)
Supplement: Supplementary file 6 — Supplementary Table 3 [file 41380_2019_604_MOESM6_ESM.xlsx]

## Sheet: Supp. Table S3
Supplementary Table 3. RNA-seq expression data for genes from Figure 3e. Mean of replicates is shown.
Gene	NB Vehicle	NB IFNb
Gm13889	342.8	60.5017
Acvr1	212.252	53.5597
Kat2a	286.273	101.503
Ap5b1	192.196	37.1533
Iqsec2	214.25	68.8577
Pdgfb	543.798	186.637
Kcnk12	190.816	58.308
Dscr3	324.08	118.193
Ercc3	317.008	117.562
Mdn1	209.071	74.5987
Cracr2b	376.271	139.009
Snhg11	175.144	26.9093
Mto1	183.683	59.6063
Abcc5	594.596	232.022
Mthfr	396.142	160.698
Adck1	180.287	59.8847
Arfip2	327.357	132.915
Hyal2	240.927	97.1673
2810004N23Rik	186.974	74.7887
Tha1	289.906	116.848
Mex3a	161.669	44.4427
Iffo2	266.523	112.331
Ssbp3	236.225	99.5927
Smim10l2a	167.851	66.0937
Slc46a3	1020.16	431.404
Angptl4	182.59	62.5327
Ccr5	1063.66	439.917
Gorasp1	173.514	66.3253
Ticam2	237.639	98.5867
Ddx31	209.836	90.156
Fam53c	151.774	49.117
Nrros	2667.27	1153.67
Ctnnbl1	226.423	100.441
Pop1	147.99	46.78
Neat1	801.184	352.495
Rab40c	267.382	116.277
Lsm1	220.548	95.693
Inppl1	566.774	253.023
BC037034	990.143	441.516
Sdccag3	254.587	113.18
Tgfa	235.61	108.858
Sh3gl1	1002.13	448.871
Rps6kc1	151.881	65.5977
Lrrc45	493.193	219.817
Slc25a45	1271.18	579.278
Crnkl1	157.339	69.4973
Gmppb	156.449	69.5717
Gpr84	1524.16	713.637
Sh3bp2	538.945	250.339
Tal1	374.117	175.74
Bco2	203.024	96.8203
Dgkd	980.323	471.024
Snx32	284.75	134.381
Scamp5	2842.91	1329.73
Mapk7	317.023	154.122
Smpd5	462.945	217.127
Cdpf1	248.743	118.675
Rtn4rl1	1396.83	682.202
Orai3	281.151	133.05
Pcsk7	202.986	95.897
Gm21992	164.843	78.132
Tbkbp1	545.384	261.839
Man1c1	1853.71	908.481
Zbtb7b	567.915	274.396
Ttc32	200.279	100.789
Smarcd2	485.868	239.436
Ccdc137	176.663	83.3903
Mrpl44	292.277	144.532
Tomm40l	191.733	94.334
Ntmt1	344.277	169.925
Pcnxl3	501.934	252.092
Dot1l	162.075	74.6537
Gar1	301.087	152.425
Fbxl6	455.179	231.59
Fbf1	141.277	66.0937
Mthfsd	201.961	103.975
Metap1	287.964	144.24
Bcl2l13	172.404	89.3213
Lima1	380.028	192.643
Chmp7	276.444	142.12
Arhgap4	1667.13	850.353
Ruvbl1	239.516	121.522
Pla2g15	2056.11	1049.73
Plekhj1	813.093	420.129
Vps52	278.488	141.189
Uros	134.199	68.505
Fam64a	421.857	216.997
Brf1	538.892	281.482
Cyb561d1	194.543	101.916
Ctu2	260.854	136.732
Tmem80	135.347	68.213
Tmem106c	379.765	201.106
Htra2	1356.85	708.613
Zfp276	277.854	149.117
Inpp5b	150.566	80.265
2310033P09Rik	287.786	156.917
Slc25a25	153.897	81.8743
Nob1	286.351	154.061
Ccnf	242.749	131.297
Trappc13	186.313	99.3007
Pgpep1	182.664	99.375
Rcan1	189.773	102.487
Hk2	1226.14	668.448
Tmem206	1077.58	575.582
Farsa	625.031	332.351
Oaf	348.574	186.42
Fbxw4	1031.64	556.787
Ggnbp2os	270.435	146.215
AI846148	119.768	59.8707
Hmox2	877.086	475.651
Igtp	274.522	149.484
Alg1	698.088	383.472
Tnfrsf1a	2358.77	1298.22
E130309D02Rik	345.99	189.892
D030028A08Rik	126.797	46.0523
Trmt1l	313.076	171.474
Fbxo34	186.963	102.765
Cdc25a	371.863	205.08
Pqlc2	964.45	535.27
Dennd4b	465.744	257.336
Plcb2	638.855	352.181
Acd	280.924	154.762
Gbf1	351.466	191.372
Fbrsl1	1422.41	796.958
Sirpa	8106.53	4535.78
Ubald1	706.579	394.245
Smad3	262.572	146.915
Zfp358	148.563	84.939
Ppox	318.707	179.552
Stx4a	1430.37	799.023
P2ry13	3449.99	1957.07
Jmjd6	364.504	208.674
Mogs	583.987	335.047
Zfp658	125.541	56.5277
Ube3b	256.833	143.743
Evl	4105.93	2342.62
Atp6v1b2	1001.04	570.412
Nop16	320.142	183.879
Ipo13	323.141	187.723
Fam110a	423.388	244.472
Ephx1	129.574	70.272
Srfbp1	146.128	82.2357
Csf3r	1240.45	707.139
Fchsd2	736.135	420.176
Pcnt	426.396	243.736
Slc16a10	317.853	184.435
Foxk2	189.682	110.319
Arpc1a	892.2	512.09
Gnpda1	163.416	94.1303
Slc39a7	809.885	465.911
Ube2o	127.395	72.901
Ptafr	549.044	326.051
Abcb4	124.394	64.0627
Ap2b1	585.347	342.256
Gm15800	124.363	68.3013
Cdc25b	111.988	59.3747
Thap3	478.11	279.034
Zfp710	1423.16	834.652
Mesdc1	118.114	68.723
Tbc1d13	1055.55	620.271
Gapvd1	886.84	522.778
Abl1	791.933	475.807
Scrib	723.478	435.364
Plcl2	895.896	526.678
Tmem161a	264.153	154.993
Dennd1c	797.145	472.79
Sufu	115.779	54.9323
Dgcr2	492.309	296.127
Sirt7	1183.45	698.438
Slc16a13	107.317	48.899
Mknk1	1674.5	998.674
Tecpr2	112.257	55.9243
Fubp1	327.937	198.138
Slc45a4	630.161	379.536
Senp3	298.216	181.759
Slc25a22	271.594	163.614
Plcd1	432.899	260.577
Mid1ip1	758.932	457.337
Hdgfrp2	561.253	339.498
Fdps	209.029	127.894
Gtf2i	1601.2	968.476
Samm50	924.578	553.986
Crtc1	105.419	49.9657
Ube2m	1234.92	749.992
Cpsf2	314.97	193.227
Gna15	1351.64	820.481
AU022793	105.947	32.3443
2900026A02Rik	326.894	201.908
Clk3	860.137	527.165
Usp21	659.419	408.444
Neu1	887.821	549.605
Liph	263.883	162.561
Eri3	776.799	484.067
Pccb	407.843	254.925
Amfr	675.946	424.428
Ubap2l	507.414	320.889
N6amt2	265.259	166.243
Nol4l	161.308	100.631
Pcgf6	133.412	83.655
Adora3	710.259	447.005
Fcgr1	4950.92	3118.63
Maea	567.226	357.921
Ptpra	1712.99	1085.86
Slc2a5	1042.1	657.818
Ramp1	591.086	372.352
Atg16l1	383.811	241.76
Il11ra1	298.775	191.033
Tspan14	955.795	606.265
Bsdc1	204.145	129.878
Pomt2	101.711	41.5493
Tmigd3	704.254	447.005
Elmo2	896.604	570.305
Npepps	1018.34	653.59
Camsap1	319.931	204.973
Dctn2	1412.35	901.075
Arf1	1746.22	1118.71
BC017643	536.116	341.107
Orai1	1327.52	844.695
Txndc11	428.874	275.959
Ptcd2	317.612	201.834
Ccdc174	144.861	93.6343
Ier5	1197.93	765.447
Psmd2	450.01	288.6
Ormdl3	282.274	182.812
Gpatch4	274.381	176.793
Stx16	1002.9	651.256
Dock8	812.847	525.583
Dpf2	406.684	262.785
Nfam1	1213.06	781.333
Kif21b	1630.66	1047.32
Wbscr22	706.991	458.335
Rnasel	653.401	420.644
Abhd11	513.504	331.855
Tmem144	237.373	156.468
Fam89b	1135.93	739.902
Naa60	904.03	594.02
Pdrg1	574.933	378.881
Camk1	2579.12	1675.65
Zfp414	527.827	346.853
Tubgcp6	101.302	52.2423
Gsdmd	1684.09	1099.44
Zfyve19	678.267	443.246
Irf5	846.755	561.243
B3galt6	101.302	42.0917
Hmgcl	706.146	469.905
Apbb1ip	3344.43	2191.95
Ncstn	573.917	377.899
Pus1	99.1617	53.5873
Lrmp	733.256	481.174
Grpel2	194.065	127.602
Slc35f6	695.375	460.203
Traf3ip3	361.17	238.43
St6gal1	471.019	311.61
Saysd1	370.304	245.163
Tpra1	1142.71	753.987
Araf	323.399	216.005
Sltm	736.341	486.705
Topors	242.561	365.768
Fbxo33	314.382	483.483
Casp8ap2	68.8585	118.893
Tbc1d20	74.304	119.463
Exoc4	164.477	263.198
Depdc5	47.9295	105.366
Rbm26	806.775	1285.37
Fxn	53.6947	110.829
Ccnd3	239.232	386.134
Ndufs4	324.955	535.39
Wapl	233.338	381.603
Pdcd4	61.8222	116.277
Pag1	462.857	766.472
March1	220.801	364.497
Hddc2	124.539	211.474
Cox7b	950.176	1624.94
Mif	1483.07	2514.15
Shcbp1	64.6355	125.774
Ifitm3	756.308	1325.65
Notch2	53.6628	121.365
Arrdc4	205.285	376.75
Trps1	36.2535	116.834
Nfe2l2	478.012	863.921
Dram2	639.358	1166.05
Pet117	51.6157	126.535
Ppargc1b	41.9475	118.193
Haus1	58.4647	125.061
Atl2	70.9925	144.518
Fundc2	282.999	523.326
Card6	80.7913	154.048
Brcc3	78.2152	154.775
Icosl	331.392	644.347
Cwf19l2	61.9825	142.12
Gm13157	58.4582	137.446
Smim3	161.545	320.958
Impact	90.445	182.255
Srsf10	120.898	246.615
Klf13	736.277	1490.46
Rufy2	77.3858	158.953
Sik1	50.3752	143.316
Zmym2	75.7525	164.62
Id2	952.594	2034.81
Zfp729b	59.1732	150.829
Jdp2	134.013	295.645
Nfkbia	932.94	2025.62
Cd300lf	317.287	687.111
Gm17066	277.419	627.332
Fam126b	75.6107	215.644
Lifr	150.349	373.851
Fkbp5	557.515	1394.6
Gm15421	266.494	701.002
Ctla2b	107.394	299.497
Chst1	98.8967	272.833
Plekhf2	124.704	349.088
Lmln	86.8887	260.266
Gpr65	111.001	339.042
Ddit4	118.456	411.097
Atat1	260.281	97.696
Asb10	284.255	106.549
Ints3	262.923	108.376
Men1	183.504	58.804
Meg3	331.726	141.118
Rfng	415.445	171.377
Tvp23b	206.044	89.8227
Wrap73	187.56	71.06
Wtip	180.751	73.4717
Sept9	305.812	129.489
Sv2a	216.009	95.1363
Dhcr7	183.264	78.9667
Impa1	248.834	108.687
Chchd4	203.572	92.4463
Dolpp1	340.899	148.613
Inpp4a	183.978	85.6447
Spsb2	198.251	94.927
Mov10	172.929	75.577
Yars2	190.764	82.106
Taf6	271.723	135.211
C030006K11Rik	165.745	60.2097
Zfp444	177.292	84.972
Suv420h2	746.405	338.236
Alkbh4	163.515	72.8873
Cox15	165.548	68.1523
Tsen54	161.939	61.869
Syvn1	683.384	314.374
Chst7	182.483	73.3887
Lrsam1	165.976	77.7847
Nfya	352.298	171.419
Gatb	166.275	77.5063
Tmem39b	189.14	87.6757
Ecsit	174.204	83.3023
Rubcn	248.178	125.413
Rac3	341.233	174.432
Epor	312.354	150.366
Rhbdf2	140.833	61.4333
Numb	440.713	218.508
Ube2z	259.699	137.548
Ninl	285.123	138.049
Parp8	152.151	68.1663
Fkrp	253.178	128.398
Pid1	154.363	73.7497
Gal3st4	808.79	390.072
Traf2	201.567	101.02
Ghdc	143.761	51.5287
Apbb3	184.683	99.5237
Nfatc2	277.048	142.186
9430015G10Rik	187.122	89.47
Tmem229b	268.837	132.587
Klhdc8b	149.149	56.7453
Tpcn2	376.632	182.724
Bccip	338.05	171.201
Phf10	240.578	126.466
Trim32	132.774	53.295
Sphk2	431.36	225.392
Madd	577.113	287.501
Rab29	189.228	94.144
Szt2	212.385	103.539
Anks6	133.966	55.9103
Nop2	553.112	291.22
Tsfm	189.925	91.2363
Gtf2h4	191.831	96.7317
Slc19a1	164.56	75.0203
B4galt4	470.422	236.724
Ankle1	240.902	126.428
Rbm4	156.7	78.132
Urgcp	207.845	113.199
Dexi	173.027	86.5953
Mecr	173.399	93.5047
Utp6	294.087	166.764
Troap	254.34	126.317
Rai1	342.458	175.823
Nfatc1	230.438	124.512
Map3k14	236.705	132.739
Arhgef11	230.006	130.402
Adpgk	347.917	193.455
Tmem191c	127.311	44.239
Surf6	141.657	70.3323
Cenpo	146.205	65.8293
Arfgap1	376.187	194.809
Slc25a19	169.44	88.1857
Lrrc61	209.908	98.986
Phc2	396.263	211.576
Qtrt1	380.829	199.706
Ccl4	739.355	406.778
Ccdc22	534.472	282.179
Ppp1r15a	481.711	256.567
Hgh1	137.016	57.8863
Asb2	1107.28	547.837
Dhrs11	177.421	88.6353
Cyth4	5575.99	2896.97
Utp14a	327.897	189.512
Nr2f6	362.493	194.183
Slc25a20	176.336	80.59
Mapk8ip3	549.543	288.3
Surf2	458.322	245.728
Tln2	466.205	247.811
Thoc6	275.778	138.573
Ehbp1l1	1653.01	880.558
Fbxo42	172.75	92.386
Jun	3393.13	1854.7
Tnrc18	638.129	334.674
Umps	292.06	159.477
Gm4980	894.69	471.255
Pde6d	210.48	114.863
Vamp1	154.242	83.947
Cnot10	353.825	193.144
Atp6v0a1	1561.81	830.733
Myc	396.763	212.615
Ptdss2	358.432	200.025
Slc2a8	811.688	432.043
Gtse1	149.269	71.399
Rbbp5	152.634	68.3757
Rhot2	150.594	76.0263
Fam214b	261.252	142.134
Hk3	1334.43	729.552
Tmem63b	257.802	143.553
Ctps	145.528	73.4717
Pced1a	257.126	141.527
Mbd6	702.206	372.501
Polrmt	211.247	114.097
Tubb2b	264.851	144.945
D8Ertd82e	367.424	197.405
Tlr1	858.838	467.104
Tdp1	123.944	58.804
Tbc1d4	158.191	90.3187
Rps6ka1	2955.18	1591.77
Coa4	162.296	92.934
Coasy	316.742	183.314
Rnf126	433.208	229.843
Ppme1	199.817	109.034
Kdm4a	187.453	104.462
Trp53	297.923	164.852
R3hcc1l	205.478	111.557
Ptprs	413.296	215.713
Ccdc130	194.361	97.4597
Shb	129.091	60.4273
Supv3l1	220.112	118.735
Pygm	305.015	168.966
Ccdc51	161.315	90.2163
Tmem184b	452.72	254.054
Tmem198b	190.683	104.231
Tada3	260.112	142.194
Gtf3c1	191.26	103.539
Faap24	138.04	62.2217
Tysnd1	234.938	126.827
Nckap5l	787.423	409.626
Cluh	375.281	214.035
Btbd6	130.218	52.099
Bysl	191.14	102.065
Cat	170.208	94.293
Scap	481.13	265.91
Jagn1	399.033	226.299
Eefsec	218.593	127.412
Nab2	270.75	149.925
Casd1	258.482	172.755
Akt1s1	523.812	290.019
Slc11a2	288.297	155.068
Coq6	148.596	82.078
Ccdc97	498.62	277.838
Sigmar1	539.143	296.567
B4galt5	174.638	99.728
Fam192a	254.598	143.09
Slc35b2	1152.76	645.377
Mettl8	126.904	67.4387
Smarcd1	289.72	170.983
Ccdc77	127.532	64.1233
Cdc20	230.488	121.447
Lmnb2	218.084	127.773
Dgkz	1396.14	787.026
Pnpla6	124.123	63.7567
Mtr	147.876	81.2433
Plpp7	129.12	66.182
Slc52a2	207.985	119.314
Srsf9	1351.83	773.24
Rinl	277.356	157.344
E2f4	659.603	380.181
Tsen34	284.297	163.545
Acox1	351.149	208.826
Ccl3	2085.75	1164.6
Lppos	106.889	40.047
Fancg	122.108	56.481
Nnat	210.614	103.233
Pyroxd2	555.082	328.685
Rdm1	402.503	226.142
Thap4	126.467	57.983
Tfeb	359.163	205.461
Ppm1m	496.598	293.414
Prr12	475.667	262.349
Zfp219	267.641	150.611
Rnpepl1	980.492	537.729
Slc39a13	327.961	183.308
Zbtb45	211.909	122.988
Mettl21a	122.803	54.144
Abcf3	231.304	127.249
Dok1	765.627	429.436
Arl8a	678.971	380.972
Cln6	569.598	335.52
Sema4a	158.51	85.8347
Osbpl7	241.805	125.496
Blcap	194.397	112.248
Whrn	406.838	221.125
Ptges2	144.255	81.8743
Slx4	204.348	114.613
Unk	503.276	286.676
0610009L18Rik	158.767	89.1963
Ftsj3	408.368	231.405
Mllt1	220.339	118.967
B3gat3	500.962	285.359
Zmynd19	115.275	51.0183
Man2b2	256.559	140.331
Psmd7	545.196	317.1
Cela1	129.589	70.2857
Adcy9	142.039	75.3593
Rfx1	137.759	80.0193
Sema4d	906.449	513.857
Dhrs3	1490.07	859.974
1110037F02Rik	312.245	182.195
Trmt61a	199.421	111.311
Dcun1d5	514.399	290.047
Gm10790	117.473	46.3443
Tmem115	242.655	139.408
Rgp1	265.777	156.231
Ttc17	229.49	136.853
Brd3	605.5	350.089
Cul7	270.267	152.656
Luc7l	407.687	232.411
Ap3s2	232.327	136.079
Zfp692	286.414	163.484
Megf8	148.219	82.602
Fam118b	120.992	56.5413
Fam98c	566.921	332.175
Arfgap3	159.694	95.1363
Prrc2a	2249.27	1285.59
Cdkn1a	1090.56	634.832
Eya3	215.934	118.735
Vps53	281.815	152.582
Nomo1	451.167	247.635
Lztr1	296.036	185.155
Ceacam1	143.929	79.069
Dnajc11	340.471	198.179
2610507I01Rik	262.972	144.3
Ppil1	177.51	105.176
Med4	315.904	184.036
Enc1	137.795	72.2617
Nlrp3	265.858	153.635
Pelp1	308.518	181.847
2310022B05Rik	135.143	70.495
Banp	448.368	267.625
AI467606	252.016	141.985
Rbck1	485.758	280.393
Rbm19	125.792	72.6693
Lbx2	123.469	69.001
Hps1	347.77	198.059
Rpl7l1	749.984	449.765
Tgif2	123.406	67.9347
Creld2	290.099	162.492
Pkdcc	363.075	188.831
Fam65a	253.178	139.273
Cdk20	184.852	108.506
Rhoh	468.182	286.593
Crtap	144.292	72.6367
Acin1	1577.15	908.871
Mpi	636.416	382.143
Rab34	170.75	99.926
Map2k1	551.703	340.492
Gpsm1	208.086	123.484
Zfp950	174.38	96.6247
Rnf26	320.714	195.157
Mrpl10	379.774	232.783
Kif20a	186.602	108.701
Ppfibp2	216.001	129.971
Cc2d1a	243.01	142.533
Zfp207	803.275	463.732
Zfp598	467.21	276.228
Rrp36	320.718	193.946
Pigh	109.582	43.3157
Fpgs	124.063	60.5847
Ctns	430.793	251.568
Vps45	179.757	108.816
Pigt	332.332	195.462
Fam175a	146.355	81.2293
Irgm2	159.756	94.0697
Gas6	4497.9	2656.87
Homer3	385.582	228.9
Mettl1	151.363	90.9583
Stard3	1447.64	847.387
Mettl7a1	271.675	158.119
Prex1	1625.23	959.079
Jund	615.173	375.198
Aldh3b1	312.854	187.315
Rnf185	168.529	103.275
Taf12	199.651	123.544
Aup1	2790.83	1648.51
Nup188	212.04	124.769
Ercc2	421.367	245.591
Por	556.74	327.07
Tm9sf4	470.148	283.069
Nsun5	164.002	99.5183
Btbd2	133.274	73.1187
Trmt10a	128.396	60.766
Ppcs	153.718	81.717
Zfp839	220.416	138.49
Slc38a7	786.293	469.809
Yeats2	242.41	148.641
Hsd3b7	402.443	242.865
6030458C11Rik	133.959	67.7773
Fam193a	314.95	193.241
Pigv	131.911	74.7887
Tcta	151.929	86.127
Ciz1	459.933	280.074
Nfkb1	710.424	420.226
Slc15a4	604.323	361.228
Fam212a	1409.66	836.494
Gstp1	175.226	104.763
Fip1l1	354.534	211.025
Tbc1d10b	339.986	207.24
Mvd	147.049	76.0263
Chpf2	513.644	299.632
Kcnd1	241.131	146.29
Map1s	507.023	293.952
Arhgap25	986.209	609.709
L3mbtl2	205.96	120.381
Nelfcd	253.202	150.176
Spr	265.217	162.445
Usp5	747.539	430.662
Mrps6	179.607	109.294
Cables2	175.479	105.195
Slc27a4	235.485	135.448
Slc37a2	967.053	573.504
Tor4a	501.488	295.068
Ring1	259.692	157.145
Tspan33	373.449	217.697
Tap2	518.217	306.875
Arhgef12	153.619	94.6403
Rabep2	255.46	152.235
Itgb3	181.045	106.651
Myo18a	514.071	309.644
Ehmt1	232.13	135.462
Med27	189.914	121.197
Fam26f	271.592	166.466
Insig2	181.018	104.388
Mib2	542.124	320.04
Plod3	1035.18	626.531
Pkd1	688.892	408.945
Mprip	417.457	258.538
Rab24	1096.47	640.535
Heatr5b	120.883	60.51
Anks1	309.003	186.555
Derl2	916.715	566.3
Plpp1	484.419	290.59
Acy1	251.778	162.641
Nudt8	143.594	78.1457
Dguok	186.015	108.566
Mkl1	276.701	168.173
Zeb1	168.55	100.659
Plcb3	185.066	107.982
Tradd	238.859	141.1
Icmt	220.634	126.827
Rrnad1	227.23	141.296
Pomgnt1	256.809	165.767
Lta4h	322.333	198.973
Tmem106a	573.126	357.199
Trappc3	667.267	406.172
Ptpre	969.001	587.636
Rps6kb2	256.659	152.425
Nsmce1	357.44	225.35
Rnf38	252.419	147.486
Prpsap1	517.092	310.794
Setd1b	652.299	407.102
Tssc1	200.031	121.087
Dolk	172.768	98.7903
Trim56	273.184	164.049
Zfp523	157.883	95.693
Tmem143	148.736	87.8053
Tmem150a	260.372	156.366
Ift140	123.544	64.688
Lcmt2	111.185	38.206
Lars	302.535	178.342
Nol6	120.062	69.9933
Fam219b	177.747	104.606
Atf3	198.571	127.226
Rnf8-cmtr1	535.36	334.661
Letmd1	373.155	232.018
Pias3	205.815	121.026
Acad11	112.127	51.589
Cmtm3	1423.5	863.719
Rnf8	169.476	103.878
Kat5	241.276	151.414
Dnajc14	239.199	153.037
Hmga2-ps1	370.981	217.614
Ssbp2	137.555	79.4907
Aebp2	374.594	225.91
Aldh4a1	122.602	65.8153
Bbc3	128.188	69.729
Cd300a	1326.51	810.137
Tmem242	632.005	383.287
Rab3il1	2523.06	1528.71
Atn1	244.586	151.275
Akirin2	675.453	375.612
Cnnm4	110.599	61.99
Hdac3	109.16	46.8543
Sall1	1847.29	1135.93
Tifab	687.066	420.843
Clcn7	709.508	432.187
Lrrc41	115.756	56.4947
Nudt13	227.895	139.226
Dcun1d2	128.147	61.345
Srpk3	420.98	297.909
Pelo	123.002	72.6227
Nat6	259.193	161.652
Nradd	105.566	45.5093
Dus3l	423.356	263.987
Safb2	1341.99	815.228
Zfp579	356.423	215.787
Abhd6	433.653	270.612
Chst14	191.133	115.781
Btd	168.863	104.87
5031439G07Rik	505.233	298.458
Pisd-ps2	140.442	78.9947
Casp9	148.524	88.9133
Tango2	275.509	169.294
Eif2b4	420.159	256.678
Telo2	183.847	110.889
Cyb561a3	1121.51	707.623
Noxo1	141.209	88.3753
Mtmr14	221.687	138.416
Lyl1	2885.88	1743.05
Edc3	129.659	74.742
Evi2b	1233.49	769.916
Gpr180	192.347	123.391
Pnkp	336.9	209.782
Ppp1r10	120.381	70.9167
Rabggta	352.475	214.219
Wdr6	193.185	121.183
Bub3	676.91	413.869
5830417I10Rik	197.965	122.018
Vezt	152.024	92.2427
Pabpc4	232.428	149.448
Samsn1	191.205	120.877
Clstn1	564.323	357.292
Stard5	164.356	106.201
Icam1	702.319	428.146
Ccdc93	327.716	216.715
Abcb1b	203.137	125.468
Klc1	519.718	319.641
Nolc1	568.266	348.628
Naa35	424.793	261.222
Tspan31	729.815	459.5
Zfp768	203.104	125.394
Itpkc	121.235	64.4157
Zfp691	140.864	89.2383
Gnb2	3003.88	1854.82
Jup	389.522	243.35
Bag3	158.325	100.789
Zdhhc18	172.448	106.141
Prmt7	308.016	189.939
Zfand2b	260.476	162.672
Ciapin1	308.826	190.992
Rab35	601.14	358.825
Ilf3	442.592	299.611
Pygo2	341.022	213.525
Gm5086	99.2835	43.1723
Xpnpep1	639.051	393.049
Gpn2	172.106	107.499
Gpr137	611.43	358.218
Rpap1	216.023	134.734
Rexo4	436.803	275.273
Polr2c	346.075	214.511
Gm21975	1248.55	785.126
Rasa3	420.322	270.444
Pld2	297.909	185.863
Map3k4	191.273	119.667
Hlx	258.56	161.814
Mgme1	119.124	52.391
Ift52	226.849	141.888
Hdac5	576.238	364.886
Snx27	491.544	302.989
Fam193b	352.049	215.917
Selo	243.019	152.317
Ttyh3	1967.49	1203.84
C2cd2	111.344	51.7187
Mus81	120.803	77.1257
Dync1li2	248.856	155.917
Cmtr1	533.544	340.884
Sbf2	592.838	379.379
Ilkap	415.09	261.236
Hs1bp3	216.12	137.628
Matk	763.807	475.651
Agap3	280.796	178.783
Arap1	1709.38	1048.43
Slc9a1	398.564	244.909
Sppl2b	371.798	230.992
	894.981	556.175
AU040320	342.025	219.822
Gpr107	696.444	432.016
Mtrf1l	119.594	71.2777
Fam173b	189.171	116.412
Ralgps1	134.024	78.8317
Atrn	129.302	79.769
Pde4a	197.338	131.697
Nckipsd	378.175	231.576
Cep120	155.686	93.9127
Rbm5	1179.73	724.036
Mxd3	132.982	81.1747
Heatr1	512.323	323.893
Nudt6	181.039	109.205
Pacsin1	101.658	33.5457
Mir671	121.594	60.849
Prmt2	102.54	31.3657
Prr5	182.743	118.939
Gtpbp3	118.285	68.6483
Sec31a	621.207	394.217
Klf2	442.112	289.002
Golga2	356.79	215.142
Mospd3	395.609	257.008
Fbrs	1273.26	775.283
Tesk1	619.788	384.497
Tmem201	178.41	111.821
Aimp2	394.583	246.365
Chtf8	172.416	109.409
Rnf41	146.402	90.7127
Reep4	414.229	262.071
Irf2bp1	174.602	109.409
Arrb1	588.34	380.9
Strip1	420.214	262.228
Zcchc7	419.483	265.789
Mylip	835.505	536.485
Abcc10	196.385	113.009
Adssl1	262.2	169.465
Zscan21	144.138	94.205
Iffo1	735.192	450.648
Plin2	1121.23	720.964
Emilin1	370.36	224.686
Dusp3	677.627	430.968
Txnrd2	355.992	230.181
Slc39a3	389.082	236.9
Dph5	163.606	104.388
Sap30	224.036	140.461
Slc35e1	333.517	215.531
Eml3	826.687	508.069
1700037H04Rik	261.647	173.709
Cyp51	130.605	79.3557
Ncoa5	202.444	130.305
Srrt	722.453	453.879
Tor3a	583.324	378.808
Osbp	194.716	123.288
Sppl3	622.325	395.446
Il4ra	1625.16	1028.24
Dnaja3	119.863	57.0653
Frmd8	453.456	290.909
Pycr2	581.047	369.571
Ica1	113.149	69.001
Tcf3	292.868	185.339
Atg2a	177.099	113.398
Iqsec1	137.799	81.7673
Bcl7b	316.275	193.635
Cd3eap	587.91	379.563
Gpatch1	138.759	81.9573
Fcrl1	155.438	102.315
Timm9	275.576	175.081
Flcn	1069.18	672.171
Galt	335.536	212.466
Eif4ebp3	277.75	181.564
Chek2	302.865	184.625
Cacfd1	102.419	43.9603
Farsb	312.101	198.708
Zfp217	296.449	193.812
Cad	194.087	128.13
Il4i1	105.833	34.334
Gm21948	105.833	34.334
Ubqln4	207.901	130.639
Naprt	111.901	52.0713
Tspan7	419.701	259.789
D5Ertd579e	131.802	80.265
Gtf3c6	269.246	175.583
Gba	1579.25	1011.73
Anapc2	839.438	550.886
Hist1h1b	101.786	36.6573
Trim11	339.338	219.437
Ddx56	271.121	170.978
Sema4c	919.466	566.962
Mtg1	171.737	114.186
Ank	202.881	129.021
Rars2	94.9087	46.066
Rassf1	289.777	185.946
Wdr70	106.229	53.0913
Stx2	452.866	287.451
Naa16	160.511	110.834
Rhot1	366.543	240.949
Rptor	836.283	528.398
5031425E22Rik	303.993	192.411
Rfxap	191.095	119.171
Tlr6	166.573	110.189
Slc35c1	298.87	194.925
Psph	183.483	117.187
Wdyhv1	167.019	105.38
Wdr41	435.659	262.242
Pink1	403.058	256.251
Atmin	483.883	343.196
Limk1	192.924	128.409
Mrps10	306.413	199.524
Pmpca	544.128	353.953
Smarcb1	474.775	308.109
Dus2	121.745	70.1287
Stx18	154.353	91.914
Mplkip	103.523	52.2887
Hsph1	117.262	63.349
Arhgap19	538.571	334.815
Fam20b	293.843	190.644
Creb3	418.685	268.294
Preb	899.236	584.862
Thap11	222.317	146.53
Paf1	560.181	355.069
Cops7a	595.19	384.461
Lamb2	200.216	119.11
B3galt4	190.874	125.319
Peo1	131.606	82.6627
Sfi1	207.563	130.096
Arih2	409.866	263.791
Sgf29	254.809	171.204
Hps5	265.891	174.966
Cyth1	298.212	197.601
Ppp2r5d	251.716	156.291
Ccdc84	192.75	128.261
Amz2	234.731	160.122
Ccdc94	124.89	81.1827
Tmem173	1063.89	679.515
Blmh	719.191	475.336
Rnpep	1721.73	1113.55
Zfp524	297.499	192.485
1810011H11Rik	432.595	279.163
Aga	440.512	287.2
Acss1	850.388	557.442
Dph6	122.117	70.903
Bahd1	235.283	155.592
Paox	366.877	237.554
Tmem214	530.133	339.316
Tmem138	112.093	59.639
Psd4	389.448	242.195
Ino80e	592.338	393.156
Akr7a5	404.574	259.067
Faf2	387.629	256.845
Rnf40	384.361	245.345
B330016D10Rik	118.082	74.4637
Desi1	173.421	113.593
Amz1	503.707	340.478
Drg1	345.512	224.708
Pacs1	270.179	181.398
Zfp330	273.359	172.615
Arhgef39	271.231	175.17
Atg4d	131.673	80.761
Itpa	425.644	277.16
Rab27a	485.905	330.364
Sfpq	918.194	599.149
Dhx8	158.713	97.9693
U2af2	929.598	611.956
Wdfy4	604.045	393.883
Tmem38b	103.88	50.5363
Tbc1d24	203.253	134.748
Znfx1	511.542	336.382
Edc4	264.329	175.128
Rfxank	202.657	135.781
Coq5	281.102	190.542
Crat	627.41	420.683
Synrg	272.431	181.475
Rbmxl1	496.011	319.883
Arhgap39	652.125	421.446
Laptm4b	230.019	138.722
Slco2b1	3552.61	2333.47
Bod1	188.709	124.184
Ppm1g	859.672	556.219
Slc12a7	258.137	174.988
Ccdc106	117.64	60.8023
Plekhm2	544.09	360.649
Srprb	612.493	396.322
Vrk1	354.868	242.151
Twf2	1787.91	1161.89
Strn4	333.289	219.762
Galnt12	398.4	263.666
Sun1	142.694	90.184
Gcsh	274.858	179.626
Ppp2r5b	101.769	41.3313
Taz	419.204	276.739
Ankrd10	728.145	481.554
Relb	143.627	95.034
Dusp7	758.14	498.47
Pvrl4	185.528	119.538
Trim12a	310.956	208.28
Itgb5	5726.34	3601.36
Pmm2	359.491	235.388
Sdk1	107.772	58.2473
Zfp787	299.338	197.73
Mettl16	112.132	64.4703
Polr2h	128.612	83.8587
Zfp592	356.139	227.839
Cd276	133.199	88.1717
Fnta	536.521	350.191
Zbtb11os1	103.414	44.8783
Cep85	109.925	59.532
Eva1a	258.237	165.168
Mum1	115.434	74.8027
Ncor2	710.249	427.438
Prosc	198.658	125.347
Stx6	350.756	228.354
Ivd	232.106	157.78
Rbm10	244.578	165.928
Trap1	593.888	389.937
Idh2	1481.04	966.187
Zcwpw1	250.117	188.549
Dido1	141.684	94.7613
Dnajc7	886.984	595.338
Ubtf	386.518	251.67
Gsn	121.35	77.228
Frmd4b	523.962	348.754
Palld	98.7852	49.3953
Plscr3	748.726	492.41
Aifm1	202.067	135.522
Flna	1063.23	704.654
Tamm41	146.471	93.5877
Rspo1	106.593	49.5527
Nif3l1	167.365	114.061
Zfp282	139.197	92.7247
Usp47	286.707	190.68
Slc30a6	140.401	92.5813
Ifrd2	136.979	77.4727
Hadhb	323.357	218.259
Bms1	349.428	229.666
Efnb1	108.057	64.4013
Adck2	166.904	110.889
Asl	372.976	244.579
Rab28	154.049	105.515
Ppm1f	188.031	128.511
Anln	163.549	113.899
Nudt1	131.954	88.0367
Engase	412.556	261.528
Dhx33	241.427	165.64
Cdkn2c	173.871	107.703
Nup160	94.5185	51.2363
Slc2a4rg-ps	100.637	49.4557
Oas2	160.587	104.81
Bin1	5744.72	3801.94
Trim27	629.929	423.292
Mri1	307.789	198.476
Dnpep	200.155	140.803
Clcc1	616.721	416.963
Ppfia4	3479.42	2301.81
Eif1a	260.477	169.879
D17H6S53E	100.823	56.467
Pik3cd	1066.89	695.209
Slc27a1	112.6	68.431
Nfe2l1	373.851	248.674
Tmem9	407.882	275.779
Ipo4	441.743	293.07
Dhx16	303.868	198.091
Sh3bp5l	129.104	86.1957
Ctage5	942.127	631.962
Dus1l	313.359	208.534
Mtfp1	96.6137	38.4373
Pdia6	2268.73	1535.07
Kbtbd4	119.393	78.424
Tbcc	216.925	143.015
Rbfox3	96.0472	41.535
Mlst8	124.96	83.641
Speg	522.117	350.924
Lyplal1	131.647	83.2053
Mlxipl	787.372	524.878
Fbxw5	508.884	336.604
Mef2d	797.772	526.474
Slc15a3	1767.61	1204.45
Trabd	246.652	162.71
Erf	296.794	195.746
Coq2	374.904	251.874
Dnajb11	581.785	384.122
Dusp16	162.226	112.753
Mdfi	96.8642	26.956
Rnf130	3061.16	2018.54
BC031181	1053.41	700.838
Stip1	501.73	344.229
Pagr1a	576.126	381.242
Abcg3	502.87	342.061
Uckl1	559.014	372.894
Spns1	1265.15	820.704
Mapk1ip1	340.791	226.249
Pigu	446.762	299.224
Mmgt2	313.4	206.312
Psmg3	362.813	244.579
Comtd1	356.199	246.078
Slc25a38	388.402	258.932
Zfp513	676.1	444.285
Cln3	1516.36	1003.81
Tbcd	259.446	172.879
Dpp7	897.578	599.711
Kif13a	116.589	75.0203
Abhd17c	237.355	159.863
Atp6v0a2	1324.1	899.278
Fancc	93.667	49.3953
4933434E20Rik	372.213	247.71
Slc7a8	1214.43	826.822
Wdr83	327.543	215.699
Alg8	365.553	245.256
Ubap2	308.166	209.518
Uimc1	391.88	256.496
Fdxr	118.204	76.922
Zfp637	209.144	142.834
Whamm	288.876	192.229
Nt5c3b	150.629	100.924
Strada	478.864	319.822
Nat10	144.013	98.4657
Sncaip	94.188	53.6477
Slc10a3	113.194	73.1793
Tcof1	598.267	393.591
Prkci	101.486	57.459
Casp8	702.429	449.673
Unc93b1	3908.32	2617.27
Snx20	500.729	335.116
Oaz2	233.953	157.33
Ogfod1	96.4425	38.9337
Fahd2a	109.212	70.6383
Enoph1	279.96	187.968
Fzr1	530.255	344.585
Ap5z1	361.81	241.189
Trappc11	310.888	206.814
Gpat4	527.095	357.607
Ruvbl2	147.312	99.204
Lrp5	380.774	257.234
Sike1	155.773	108.064
P3h1	108.762	54.144
Rgl2	3795.69	2477.3
Dnmt3a	682.839	462.364
Capn1	232.99	149.605
Fam3a	263.5	186.397
Rhbdd2	262.064	177.757
Tars	611.245	403.64
Zfp408	201.236	136.379
Ddx17	1452.06	945.098
Cpt1a	449.973	312.715
Sec24b	402.516	272.662
Haghl	506.064	340.787
Ebpl	205.541	137.214
Pum3	309.723	208.831
Hacd1	265.449	176.005
Xpr1	229.852	146.915
Tubb2a	1707.5	1149.99
Recql5	274.696	174.91
Epn2	108.038	62.194
Gpaa1	1430.83	928.36
Tmem140	365.793	251.587
Srm	1052.64	702.804
Fus	1492.47	999.572
Smg5	455.46	305.419
Sfxn3	102.992	62.2823
Myadml2	102.655	58.104
Polb	401.425	272.991
Ankzf1	220.237	142.302
Pinx1	197.482	133.546
Izumo4	267.634	181.536
1190002F15Rik	109.508	55.5577
Kars	591.067	399.137
Lrwd1	174.635	118.044
Elavl4	94.168	28.519
Mfn1	124.689	84.7077
Aldh9a1	455.547	302.832
Rab31	650.452	443.006
Heatr6	408.994	277.99
Smarcc2	753.136	510.054
Il10ra	1722.32	1178.33
Chmp6	611.064	409.863
Hsf1	479.413	325.1
Tmem55b	2121.23	1437.15
Aqr	284.154	192.921
Gm38431	808.41	550.643
Wdr55	242.674	165.631
Fam175b	325.85	225.595
Pwp2	139.735	91.501
Sdf2	812.782	551.366
D2Wsu81e	273.473	181.657
Usf1	161.992	108.417
Ikbkb	446.854	304.728
Rab1b	944.713	645.819
Oma1	283.016	197.559
Dtx3	157.911	103.539
Gart	365.133	248.371
Emc10	1352.15	920.195
Arfrp1	425.455	287.255
Dxo	238.317	168.042
Abcd3	246.086	168.233
Slc30a9	585.487	386.25
Sdccag8	155.449	105.983
Smox	1052.14	714.721
Bcl2l12	150.293	99.5043
Kdelr2	608.391	430.532
Cstf1	299.12	207.968
Dhodh	114.556	78.7767
Vapb	852.333	570.806
Phospho2	153.155	102.765
Sf3a2	322.432	219.695
Pald1	731.042	483.784
Arhgef2	1344.56	901.818
Bid	350.607	230.714
Cpt2	126.172	86.2703
Cenpt	297.055	209.383
Cd37	2985.52	2037.61
Capn3	449.288	307.335
Xrcc6	197.493	139.775
Pdf	315.701	213.445
Tmem70	301.951	207.087
Atg101	288.497	201.166
Apba3	90.6972	48.3563
Bmp1	217.293	143.261
Acaa2	494.156	331.792
Edem2	681.447	461.896
Dhx58	188.903	132.146
Isy1	254.281	171.006
Gtpbp2	428.047	295.722
Cul9	191.768	125.107
Ubqln1	594.826	410.103
Dennd6b	159.341	111.724
Cpsf3l	265.327	181.161
Fam134c	248.533	169.368
Txndc15	915.746	606.344
Slc12a9	1920.08	1261.27
Cd320	97.618	44.1037
Pex10	120.274	72.0437
Sar1a	709.338	485.384
Mrpl17	769.812	523.084
Rrad	108.497	64.9803
Pgm1	100.936	49.034
Mepce	531.776	360.366
Ppp1r18	2921.21	1978.51
Cd151	555.11	380.049
Phrf1	572.165	370.16
Arrb2	4074.86	2756.9
Abhd8	186.26	118.832
Aamp	1247.83	849.535
Agpat1	104.249	59.1567
Fig4	202.315	136.746
Snhg17	275.936	189.931
Cpsf4	780.452	536.991
Csnk2a1	163.605	112.242
Polr1a	315.875	221.324
Mier2	401.348	270.074
Slc2a1	185.165	129.239
Wdr91	184.962	124.416
Yipf6	152.439	106.215
Edem1	1624.83	1099.41
Glmp	2979.12	2034.15
Eva1b	512.055	346.644
Parp6	113.457	72.9477
Rhob	1943.18	1316.86
Zfhx2	110.049	72.113
Atic	305.152	204.871
Dedd	219.05	151.237
Atf6b	526.363	361.876
Tsen2	93.4567	48.0643
Acadsb	156.835	109.572
Ckb	8481.09	5886.75
Meaf6	170.501	123.252
Snrpa	396.68	270.964
Rit1	293.785	197.281
Cx3cr1	23209.6	15952.9
Hacd3	379.756	253.723
Susd3	1615.88	1105.48
Large	121.036	76.2217
Irf8	5041.57	3475.99
Tor2a	562.49	383.839
Acp6	187.385	124.258
Srsf6	1666.12	1078.91
Prpf19	1277.15	878.36
Krr1	178.298	124.341
Apeh	366.43	244.435
Meis3	490.404	326.495
Cdip1	437.135	296.386
Usp10	348.2	239.872
Ncbp2	274.09	184.069
Nbeal2	179.862	112.099
1110012L19Rik	103.343	56.7733
Ndrg3	252.529	169.768
Tmem186	144.665	92.7853
Myo1e	149.604	100.353
Egln1	367.593	253.177
Rraga	202.964	137.771
Smyd5	313.323	213.662
Fam105a	2989.29	2010.87
Nuak1	413.358	286.007
Pisd	1038.51	716.705
Polr3d	153.034	104.049
Fdx1l	755.293	522.138
Spg21	471.135	342.333
Ngrn	184.898	122.357
Pip4k2b	417.131	282.548
Fbxo8	154.067	105.441
Fam78a	172.696	117.283
Smim1	389.495	264.441
Fxr2	601.77	414.885
Aars2	143.23	101.651
Tbxas1	1754.3	1215.1
Natd1	150.071	108.594
Lrrc47	388.305	267.881
Ino80	266.446	183.669
Timm23	108.324	74.232
Ptpn6	3022.95	2083.29
Rnf114	1089.51	756.237
Txnl4a	1181.16	818.4
Rangap1	998.467	689.942
Ube2q1	851.335	589.892
Rnf25	257.631	171.548
Vps26a	804.986	551.867
Opa3	196.088	133.518
Atad3a	514.009	354.234
Mrpl38	252.162	178.259
Exog	121.829	79.1847
1600020E01Rik	225.82	159.552
Pitpnb	435.128	300.977
Cc2d1b	582.253	396.759
Rae1	300.127	208.085
Cntrob	171.252	117.09
2310022A10Rik	141.483	92.2753
Anapc15	465.197	319.178
Snx6	1888.22	1310.9
Sgce	507.353	347.47
Tsta3	625.391	438.429
Cyb561d2	298.069	207.213
Hmg20a	168.816	116.106
Gipc1	608.328	409.529
Wars	392.291	274.726
Tmem97	232.176	156.909
Rce1	293.837	204.593
Tmbim1	324.673	223.851
Metrnl	89.615	46.576
Sh2b1	842.066	576.792
Plbd2	891.968	612.689
Nfkbie	97.2522	47.921
Ulk3	88.987	59.8707
A230050P20Rik	417.421	282.873
Gstz1	214.392	148.125
Utp20	185.817	127.444
Samd1	269.86	188.103
Calr	6096.55	4215.33
Zc3hc1	212.191	149.498
Tnpo2	456.529	317.383
Cyb5b	485.723	333.558
Lyar	230.694	162.515
Oxsr1	136.349	94.1163
Keap1	591.979	412.205
Dnaja1	258.999	183.118
Smad5	411.107	286.745
Gigyf2	420.724	292.161
Siglecf	222.371	152.22
Pla2g6	157.575	109.627
Pisd-ps1	1699.56	1189.33
Tufm	278.4	197.587
Xbp1	1672.16	1153.53
Nudt22	247.226	175.346
Tnfaip8l2	1812.33	1253.38
Rundc1	126.573	80.9183
Phtf2	102.079	60.3807
Tbc1d31	144.349	101.059
Vwa9	232.767	159.863
Lemd2	787.721	550.616
Bckdk	515.851	353.233
Zscan29	114.676	79.769
Mitd1	94.1733	69.4973
Numa1	396.449	275.223
Cep350	277.781	187.555
Sh2d3c	448.82	308.432
Fkbp9	133.216	92.7993
Snn	802.248	564.617
Camta2	1220.9	811.894
Tkt	1671.85	1153.84
Rrp7a	301.174	219.437
Acrbp	135.86	90.6663
Ddx11	95.2485	64.4013
Csnk1d	1296.21	893.966
Pcsk1n	85.2935	38.1453
Tbrg4	335.868	235.333
Dbnl	1319.1	911.729
Rab22a	212.238	142.677
Apex1	822.026	567.56
Fam107b	192.174	130.509
Ap3d1	985.626	690.385
Itpk1	193.156	129.939
Secisbp2	446.237	314.727
Rhbdd3	197.802	138.424
Blnk	1268.06	868.422
Cdk5	676.559	479.937
Nr2c2ap	581.385	397.745
Atxn7l1	101.15	48.3893
Tigar	115.58	75.2987
Trp53bp1	160.901	116.473
Sac3d1	311.161	217.669
Mtmr4	114.689	79.124
Sec23b	340.655	235.468
Nacc1	363.135	237.898
Tmem63a	851.551	573.62
Heatr3	141.298	100
Ndufaf3	259.221	183.405
Borcs5	100.578	64.7627
Col27a1	441.926	308.614
Zfp512b	172.175	118.689
Spg7	325.393	224.7
Cdc26	87.725	52.5673
Hpn	220.033	155.958
Traf7	673.132	467.248
Clptm1l	808.699	566.706
Pias4	345.657	235.258
Mrps5	147.006	105.014
Gsk3a	589.21	400.17
Hgs	457.004	319.321
Zc3h13	488.49	339.34
Pisd-ps3	1667.81	1173.4
Xpo6	435.998	293.409
Lrp12	110.865	74.3067
Lcp2	878.967	594.334
Abhd12	6277.49	4379.57
Mta1	520.143	357.885
Icos	352.976	245.78
Ppp1r9b	1745.98	1212.28
Tex264	452.704	316.873
Cnot3	568.85	389.292
Asb6	361.895	251.791
Stim1	333.162	229.132
Spryd4	92.719	51.5143
Pvr	182.877	127.602
Svil	99.812	68.519
Sh3glb2	503.481	350.502
Gss	93.1732	51.2363
Trpm4	139.575	98.5727
Armc6	105.899	61.7723
Snx11	370.565	245.72
Mapkapk5	300.836	200.781
Magi1	110.209	76.365
Stat5a	132.439	73.29
Naglu	1295.15	893.55
Gpr183	927.069	649.206
Kif1bp	176.382	127.888
Gpr160	565.39	394.972
Plagl2	377.093	263.479
Eif4g1	1925.87	1317.99
Chst12	224.649	158.044
Galk2	683.461	475.441
Ap2a1	320.912	214.98
Safb	427.353	296.813
Tmem175	351.711	248.172
Tsnax	444.709	312.263
Zkscan3	193.141	136.542
Trmt2a	860.817	605.78
Cdk10	464.918	325.67
Thoc5	226.962	157.581
Parp10	493.276	339.911
Naga	673.229	475.011
Vwa5a	466.196	301.641
Il6st	510.446	356.563
Clp1	118.432	81.7533
Arhgap33	117.043	69.029
Pop7	368.812	257.976
Eif2ak3	123.333	83.9937
Wdtc1	170.782	111.821
Wdr44	126.066	86.4137
Slc8b1	139.037	96.2633
Eef2kmt	517.252	370.358
Cd200r1	86.2055	34.4167
Sumf2	127.016	84.3603
Atp8b2	85.2515	48.3427
Cryl1	598.173	415.006
Usp20	117.652	71.691
Evi2a	2575.39	1761.65
Usp4	645.255	453.322
Mllt10	385.89	268.363
Rad50	336.966	238.009
9930104L06Rik	170.49	122.663
Cd79b	1205.23	856.069
Fibp	520.11	367.493
Trib1	324.669	228.933
Dhx30	434.48	283.684
Zfp213	90.8317	52.8593
Tlcd2	108.359	68.0833
Dpcd	308.623	218.871
Maged2	178.436	127.481
Uso1	471.042	332.478
Plxnb2	5931.9	4055.06
Cers2	1064.59	733.577
Bcs1l	126.764	87.4803
Cep250	409.642	293.136
Zdhhc24	93.214	42.8057
Rabgef1	118.445	76.69
Golgb1	467.116	330.135
Phf23	748.1	526.948
Wdr4	247.104	173.023
Arl5c	260.05	187.886
Ppp4c	656.719	453.151
Hes6	456.628	328.917
Actg1	1344.5	952.862
Myo1f	1697.62	1196.16
Elovl1	2039.66	1432.9
Larp1	1181.82	835.654
Mroh1	891.683	632.309
Ctdspl	150.438	107.174
Pdcl3	963.842	680.067
Cops7b	93.7047	36.5223
Ranbp3	966.24	671.99
Rab8a	726.466	510.296
Cdk5r1	544.224	387.366
Ap4s1	268.879	190.658
Mfsd3	181.711	117.901
Gpr137b-ps	636.876	458.773
Dnajc18	186.942	134.734
Inpp5e	178.321	130.314
Ash2l	247.894	174.748
Lrrc8a	235.517	162.942
Mob3c	469.385	345.736
Tmem164	376.2	264.57
Mtfmt	190.828	135.02
Ecscr	890.408	658.409
Josd2	592.328	410.508
Papd7	98.6185	63.7703
Tmem8	90.5508	38.8593
Zbed3	133.973	85.2173
Vps26b	190.109	141.225
1110004E09Rik	97.338	55.271
Txlna	487.744	344.502
Trim8	744.067	529.753
Mlx	253.269	171.038
Hpcal1	278.653	192.874
Mcfd2	759.077	514.992
Cdc23	101.391	57.5943
Lsm14b	127.257	88.5467
Hsd17b4	1060.6	752.662
Sae1	525.196	377.566
Il15	120.644	85.7743
Nmt1	2932.34	2090.82
Cdca4	197.891	144.193
Ythdf1	315.888	226.856
Map3k12	90.3333	44.6467
Psmc5	540.489	386.39
Tatdn2	160.266	115.081
Knstrn	241.453	175.319
Krba1	143.131	101.202
Cstf3	130.036	88.3753
Hdac1	381.209	276.085
Ogdh	688.654	492.6
Yipf2	125.756	86.3307
Faap100	238.921	156.997
Vrk3	442.822	315.824
Vps8	312.278	221.658
Ly9	537.73	384.345
Alg9	91.8828	56.114
Aatf	95.3708	52.5207
Mtf1	179.457	132.749
Orc4	113.651	79.6203
Gon4l	336.787	238.505
Usp7	728.424	518.716
Pusl1	174.662	127.166
Nf2	308.033	220.8
Trim14	440.814	317.885
Ciao1	281.426	200.999
Rgl3	90.1633	27.7303
Comt	2211.23	1583.33
2210016L21Rik	322.604	233.511
Aco1	280.908	202.079
Sf3b4	284.273	204.912
Clcn2	93.049	50.9717
Rps19bp1	294.189	213.403
Serpinf1	471.505	344.99
Tmem120a	306.273	212.656
Srf	278.86	197.595
Eef1e1	144.75	96.6247
Iars	499.727	354.661
Osm	92.1175	37.8673
Psen1	624.055	451.048
Adap1	474.25	330.075
Mpp4	138.637	94.5657
Zeb2	949.989	680.891
2410016O06Rik	162.447	114.803
Sulf2	126.65	86.0523
Arl16	131.789	92.2893
Rnmtl1	112.359	74.6817
Nek4	93.1292	62.982
Aldh3a2	418.151	308.532
Map2k7	508.379	360.134
Adamts10	345.05	232.147
Arap3	821.228	593.922
G3bp1	813.639	580.989
2700046G09Rik	90.971	28.797
Tspyl1	193.33	142.01
Slc48a1	625.336	436.309
Naa40	221.71	159.524
Fam174a	600.734	425.236
Plxdc1	417.013	294.906
Zbtb24	123.713	87.968
Lpl	1698.34	1202.65
Slc38a10	1025.27	732.134
Zfp512	192.354	135.476
Ercc1	89.7325	36.0867
Pptc7	308.455	220.318
Ak3	289.092	210
Polr3k	223.644	159.816
Msto1	118.759	78.2203
Emc4	143.403	102.765
Rbm6	175.417	129.173
Ppp1r8	162.666	117.804
Leo1	134.805	94.965
Coa5	594.725	431.092
Srsf5	4214.57	2929.79
Stxbp3	263.525	187.635
Crcp	232.495	166.475
Ppib	4652.86	3299.99
Tpgs1	616.348	444.679
Ctsf	2449.54	1738.96
Cog3	143.047	100.646
Coprs	156.213	112.526
Map7d1	742.091	521.642
Nfkbid	187.954	149.377
G6pdx	787.146	565.176
Gm28042	225.164	158.601
Tmem82	107.885	72.7577
Slc7a7	1511.82	1085.53
Gas2l1	167.572	119.185
Ppa1	146.179	100.78
Phgdh	858.749	586.179
Entpd6	161.341	116.277
Puf60	1038.66	727.955
Dag1	618.225	450.82
Vasp	1096.12	758.835
Fmnl3	1398.73	1004.65
Rmi1	346.288	254.313
Unc119b	112.925	66.099
Fam195b	1086.49	778.477
Senp2	602.033	432.511
Slc17a5	497.064	346.087
Epn1	3699.61	2587.51
Snapc4	223.565	157.112
Mon1b	97.9907	57.3297
Kctd2	309.24	219.836
Cherp	694.274	505.369
Ethe1	275.488	199.321
2610507B11Rik	878.308	633.584
Zbtb1	112.557	77.0653
Rbm42	882.669	623.933
Herc1	275.146	200.257
Mfsd5	717.199	515.193
Wdr33	293.614	215.462
Zswim8	849.244	604.167
Dnajc3	752.938	543.716
Slc25a11	1119.77	797.563
Dab2	624.41	426.495
2510009E07Rik	552.96	399.096
Kti12	150.269	106.215
Mapk14	1138.92	814.614
Plekhg2	162.223	117.066
Rad54l2	98.1493	64.6057
Pknox1	384.95	279.294
Chd3	420.437	298.728
Stk25	80.5182	47.5683
Gmppa	582.082	418.288
Ddx28	157.065	114.557
Csf1	663.751	486.874
Crls1	182.746	123.627
Tmub2	501.674	359.743
Pbx2	773.534	545.765
C2cd3	130.156	89.8917
Atg7	257.877	188.632
Zmpste24	502.04	365.421
Il21r	692.12	500.46
Lgmn	32940.2	23723.5
Dgcr6	168.159	120.469
Lrp10	1329.86	951.736
Tgfbrap1	714.003	507.615
Prkd2	90.4048	44.6607
Cln8	833.179	611.421
Katnb1	136	93.7637
Bcl9	121.136	88.756
Slc16a1	91.9243	60.149
Pcyt2	333.259	227.616
Afg3l2	351.619	246.026
Parvg	1949.11	1401.48
Cln5	527.352	364.831
Nifk	199.954	133.56
Jmjd8	268.649	187.329
Cdc42se1	973.557	703.55
Pxk	363.759	264.918
Ampd2	277.262	200.767
Gadd45g	371.297	266.211
Gripap1	272.376	188.547
Sec61a1	1393.14	989.942
Vars2	183.225	133.593
Tmco3	143.715	104.884
Dynll2	899.528	647.334
Rrp9	260.572	187.676
Ier2	1001.7	741.635
Babam1	589.34	427.187
Cul1	488.251	369.9
Isg20l2	135.505	90.3413
Snx15	137.603	94.1303
Ppil2	573.131	409.014
Myo6	114.945	67.6013
Emg1	468.725	333.757
Slc25a10	461.343	328.754
Nhsl2	77.46	51.5143
Itm2c	4856.01	3492.37
Mavs	259.559	188.233
Srpk2	407.457	288.87
Ankrd13d	110.954	71.76
Rgl1	225.219	165.998
Ddb1	1212.55	877.408
Mpv17l2	534.889	381.195
Hnrnpm	1502.43	1089.24
Cox18	113.12	80.5433
Suv420h1	216.822	156.264
l7Rn6	197.185	141.563
Nle1	184.645	136.829
Zfp316	96.7308	63.6133
Ckap4	310.99	235.575
Zfp668	88.9578	51.454
Rnf135	144.024	98.165
Pi4k2a	855.454	619.314
Myo7a	730.097	522.375
Ckap2	252.197	180.136
BC017158	244.317	178.81
Sidt2	691.15	496.577
Dnajc8	981.893	722.108
Raver1	102.769	61.2017
Acot8	171.552	129.285
Ier3	685.004	502.21
Tmem129	136.571	82.2357
Yars	362.458	257.758
Wdr77	302.911	222.099
Vps18	661.8	491.761
Habp4	104.387	62.9683
Stoml1	209.29	151.799
Lcmt1	253.669	176.019
Junb	3066.76	2164.19
Gatc	336.206	247.315
Sapcd2	94.5397	52.5673
Exosc10	208.233	142.533
Cds2	528.9	384.34
Qpct	87.764	37.0787
Ccdc163	270.317	189.17
Man1b1	448.19	326.848
Eif2b1	298.907	217.934
Bcl7a	165.293	122.881
Dffa	133.601	94.334
Eef1g	2817.31	2057.27
Lsm10	136.801	94.1303
Sp140	105.369	71.9833
Pacsin2	645.212	466.835
Nelfa	127.849	94.0697
Ccdc90b	280.861	207.125
Dalrd3	417.115	303.054
Ltbr	1406.22	1008.56
Enkd1	109.846	77.297
Ubr7	260.933	193.362
Kdm2b	154.798	118.226
Add3	212.752	149.109
Rbks	115.874	75.7483
Exosc2	141.856	106.108
Phf2	257.273	188.572
P2ry6	1684.93	1212.34
Zfp362	233.47	175.341
Limk2	95.9137	46.6367
Dpm2	929.836	673.292
Map2k3	187.822	137.303
Tyw1	124.409	91.093
Apobr	319.159	236.218
Syngr1	1384.12	1011.61
Dctd	90.61	48.4633
Phc1	88.0495	54.422
Adgrg1	889.661	669.131
Immt	626.129	457.891
Tiprl	330.742	237.67
Klhdc3	1100.14	773.365
Sfxn2	346.525	253.056
Klhl36	112.724	76.398
Ints6	198.078	142.826
Hras	2354.83	1697.27
BC003965	564.609	409.552
Cdipt	990.066	722.352
Pim2	110.231	72.766
Herpud1	880.786	648.345
Uap1l1	780.246	566.327
Chmp5	318.252	237.261
Rcc2	895.49	666.747
B4galnt1	1234.1	851.933
Gdpd3	122.593	81.3317
Usp35	167.956	125
Prpf4	227.262	166.114
Ell	225.619	169.068
Cul4a	249.888	180.387
Stat1	437.425	313.925
Slc25a23	118.438	86.3447
Cox11	155.473	111.942
Prkrip1	297.233	233.726
Rab32	917.359	654.172
Spdl1	97.9812	62.004
Dda1	702.69	494.571
Slc13a3	120.536	82.3563
Dgat1	266.473	196.242
Glt8d1	258.551	187.255
Cirh1a	95.1937	69.85
0610037L13Rik	457.54	334.212
Kdm4c	100.87	70.842
Pml	223.738	159.593
Basp1	2942.3	2196.86
Alkbh3	439.927	315.548
Stradb	264.831	197.358
Tom1l2	100.786	60.849
Vps41	402.358	296.405
Slc9a5	97.5762	58.5863
2310061I04Rik	355.173	261.71
Ppp1r13b	170.929	125.278
Atp5sl	397.998	293.729
Rer1	1401	1026.44
Ctif	90.2005	44.007
Uba5	548.221	411.9
Derl1	1317.4	968.863
Usp22	203.913	153.541
Pnpo	197.429	140.618
Scmh1	286.232	202.562
Polr2g	521.017	378.965
Ppp2r5a	487.413	358.199
Ube2d1	92.9528	52.3167
Ankrd24	109.543	77.8397
Akr1b10	633.428	460.237
A930005H10Rik	100.8	70.7817
Cisd1	269.215	196.032
Ctdnep1	785.223	560.739
Pank4	425.56	312.779
Pom121	1025.99	746.608
Oat	343.827	240.415
Pfdn2	325.59	240.439
Otud5	722.897	535.615
Tatdn3	207.192	150.898
Folr2	330.947	233.831
Zcchc8	390.418	280.875
Eif4g3	1342.57	979.315
Ppan	846.939	624.502
Slc25a17	323.866	233.575
Gne	100.878	55.85
Golph3l	115.242	80.1163
Flot1	882.995	648.627
Ppp2r5e	237.919	179.571
Klf3	674.628	503.09
Rcc1	283.426	207.723
Gmpr	648.899	488.358
Parp11	94.4968	53.0633
Arhgap17	1170.13	853.228
Pdlim4	1032.27	757.94
Rragc	964.861	712.199
Nxt1	309.256	224.273
Gpn1	315.995	230.325
Cdk5rap3	473.977	350.507
Bcas3	149.629	111.339
Gpr35	149.742	110.843
Ube2g2	349.19	258.51
Tctn1	224.079	164.292
Gpnmb	201.773	133.268
Ppp1r37	199.715	138.777
Entpd7	106.037	64.3133
Gpr157	266.845	197.173
Zdhhc12	326.98	243.619
Myo18b	77.5415	33.5317
Nup85	334.445	252.607
Pram1	88.344	39.694
Tbpl1	409.146	291.29
Stom	170.213	125.204
S1pr1	364.557	260.161
Atxn7l3	419.495	308.443
Trim35	301.625	223.67
Epha2	88.0392	47.6287
Ipo11	218.602	168.817
Ykt6	1630.27	1207.6
Pcyox1l	85.507	47.907
Cxxc1	521.986	385.156
Dnase2a	2521.74	1815.94
Rmnd1	356.222	260.495
Ppm1h	373.418	276.441
Fbxo31	97.7067	44.87
Oxt	53.546	0
Ehmt2	1176.98	848.842
Surf4	1582.84	1164.76
Actr1a	638.781	469.218
Slc36a1	672.98	502.734
Cinp	141.231	103.804
Dnmbp	96.1995	66.882
Mfge8	177.01	131.677
Elp3	222.059	157.479
Nde1	523.588	386.721
Tmem57	319.204	234.966
Rpusd3	90.7313	38.4983
Amdhd2	768.007	565.848
Rnaset2b	6827.49	5012.26
1700030K09Rik	95.9015	63.0567
Irf3	1071.12	788.534
Top3b	285.231	208.688
Lime1	348.168	259.21
Esrra	658.512	485.815
Nelfb	527.535	391.153
Synj2bp	206.54	158.653
Zdhhc17	184.377	139.38
Arsg	97.666	58.8317
Bcas2	700.504	514.53
Map4k1	121.586	89.809
Ubtd1	734.989	537.131
Nagpa	734.065	536.574
Nit1	325.064	243.885
Accs	433.479	320.481
Zfyve27	228.683	162.575
Hemk1	138.179	100.998
Poli	133.625	100.775
Pgrmc2	345.604	251.234
Abcc3	491.812	366.594
Lpcat3	1511.62	1125.34
Exoc7	271.558	195.388
Maz	91.2957	51.0183
Fam53a	257.216	189.87
Dcaf5	258.855	193.905
Trim28	1402.65	1044.05
Rpain	449.332	327.269
Timm10	399.93	293.784
Ercc5	287.977	220.671
Tra2a	422.001	317.296
Kctd5	175.331	131.019
Josd1	161.283	123.294
Nlk	225.541	166.739
Snrnp40	280.711	208.553
Tm2d2	998.534	751.714
Pdcd11	323.765	234.261
Znrf1	463.644	353.08
Snx17	1874.22	1393.51
Ticam1	119.933	87.0583
1110034G24Rik	86.6587	47.5543
Zfp629	146.291	106.475
Tom1l1	104.322	73.532
Wsb2	260.071	194.034
Ankrd23	100.65	73.4577
Npc2	9112.12	6712.59
Cotl1	6844.26	5036.85
Cep57l1	79.5817	33.7633
Ewsr1	1494.14	1103.88
Shkbp1	721.712	527.388
Trappc12	271.027	202.214
Exosc4	497.98	368.355
Pes1	652.894	495.559
D230025D16Rik	279.776	218.863
March2	357.308	249.17
Syk	869.183	655.755
Neurl2	173.012	126.535
Crnde	101.819	71.1343
Fut11	195.392	145.659
Dhx35	104.569	70.6247
Grb2	1889.34	1388.09
Nudcd2	293.183	222.052
Nup62	335.669	239.436
Mrps25	249.967	186.141
Zfp74	89.417	52.085
Adck5	311.506	236.261
Sept8	144.436	104.721
Hspa8	4629.92	3431.64
Mboat7	864.6	645.898
Zfp532	191.305	139.89
Fam206a	98.033	66.3253
Cdk4	1418.85	1040.9
Sec23a	116.689	82.431
Eif4a1	1852.93	1359.71
Ube2v1	130.018	92.9893
Ate1	165.401	122.514
Aagab	948.018	708.297
Ociad1	1096.69	836.01
Actr8	249.469	179.626
Zfp385a	1193.26	866.159
Hmg20b	1166.98	854.578
Zmym3	255.669	193.241
Eps8l1	72.9297	36.536
Brpf3	225.306	169.768
Bfar	592.212	435.659
Rspry1	149.214	114.408
Ip6k1	1178.86	867.581
Fam73b	82.1335	43.594
Fgd2	6174.33	4577.76
Abhd16a	565.404	412.663
Nt5c	582.967	433.84
Emsy	389.934	284.835
Hnrnpl	417.275	305.675
[truncated: 7,706 more rows]
